# Supplementary material for: 1,4-Dimethyl-3-phenyl-3H-pyrazolo[3,4-c]isoquinolin-5(4H)-one
Source: Acta Crystallogr Sect E Struct Rep Online. 2008 Apr 16;64(Pt 5):o863. doi: 10.1107/S1600536808010180 (PMC2961101; doi:10.1107/S1600536808010180)
Supplement: Supplementary file 1 [file e-64-0o863-sup1.cif]

##############################################################################
###                                                                        ###
###        Electronic paper (Acta Crystallographica Section E)             ###
###                                                                        ###
##############################################################################
#                                                                            #
# This CIF contains the data in a paper accepted for publication in Acta     #
# Crystallographica Section E. It conforms to the requirements of Notes      #
# for Authors for Section E, and has been peer reviewed under the auspices   #
# of the IUCr Commission on Journals.                                        #
#                                                                            #
# Full details of the Crystallographic Information File format               #
# are given in the paper "The Crystallographic Information File (CIF):       #
# a New Standard Archive File for Crystallography" by S. R. Hall, F. H.      #
# Allen and I. D. Brown [Acta Cryst. (1991), A47, 655-685].                  #
#                                                                            #
# The current version of the core CIF dictionary is obtainable from          #
# ftp://ftp.iucr.org/pub/cif_core.dic. The current version number is 2.4.    #
#                                                                            #
# Software is freely available for graphical display of the structure(s) in  #
# this CIF.  For information consult the CIF home page http://www.iucr.org/  #
# cif/home.html                                                              #
#                                                                            #
# This file may be used for bona fide research purposes within the           #
# scientific community so long as proper attribution is given to the journal # 
# article from which it was obtained.                                        #
#                                                                            #
##############################################################################
                                             
data_I
_audit_creation_method     SHELXL97
_chemical_name_systematic
;
1,4-Dimethyl-3-phenyl-3H-pyrazolo[3,4-<i>c</i>]isoquinolin-5(4H)-one
;
_chemical_name_common     ?
_chemical_formula_moiety     'C18 H15 N3 O'
_chemical_formula_sum     'C18 H15 N3 O'
_chemical_formula_iupac     'C18 H15 N3 O'
_chemical_formula_weight     289.33
_chemical_melting_point     ?
_symmetry_cell_setting     monoclinic
_symmetry_space_group_name_H-M     'P 21/n'
_symmetry_space_group_name_Hall     '-P 2yn'
loop_
    _symmetry_equiv_pos_as_xyz
    'x, y, z'
    '-x+1/2, y+1/2, -z+1/2'
    '-x, -y, -z'
    'x-1/2, -y-1/2, z-1/2'
_cell_length_a     8.066(2)
_cell_length_b     19.256(3)
_cell_length_c     9.270(3)
_cell_angle_alpha     90
_cell_angle_beta     94.66(3)
_cell_angle_gamma     90
_cell_volume     1435.0(6)
_cell_formula_units_Z     4
_cell_measurement_reflns_used     25
_cell_measurement_theta_min     9
_cell_measurement_theta_max     10
_cell_measurement_temperature     293(2)
_exptl_crystal_description     prism
_exptl_crystal_colour     colorless
_exptl_crystal_size_max     0.6
_exptl_crystal_size_mid     0.5
_exptl_crystal_size_min     0.4
_exptl_crystal_density_diffrn     1.339
_exptl_crystal_density_method     'not measured'
_exptl_crystal_F_000     608
_exptl_absorpt_coefficient_mu     0.086
_exptl_absorpt_correction_type     none
_exptl_special_details
;
;
_diffrn_ambient_temperature     293(2)
_diffrn_radiation_type     MoK\a
_diffrn_radiation_wavelength     0.71073
_diffrn_radiation_monochromator     graphite
_diffrn_measurement_device_type     'Enraf--Nonius TurboCAD-4'
_diffrn_measurement_method     'Non-profiled \w/2\q'
_diffrn_reflns_number     2984
_diffrn_reflns_av_R_equivalents     0.0314
_diffrn_reflns_theta_min     3.06
_diffrn_reflns_theta_max     26.01
_diffrn_reflns_theta_full     26.01
_diffrn_measured_fraction_theta_max     0.998
_diffrn_measured_fraction_theta_full     0.998
_diffrn_reflns_limit_h_min     -9
_diffrn_reflns_limit_h_max     9
_diffrn_reflns_limit_k_min     0
_diffrn_reflns_limit_k_max     23
_diffrn_reflns_limit_l_min     0
_diffrn_reflns_limit_l_max     11
_diffrn_standards_number     3
_diffrn_standards_interval_count     ?
_diffrn_standards_interval_time     120
_diffrn_standards_decay_%     3
_refine_special_details
;
Refinement of <i>F</i>^2^ against ALL reflections. The weighted <i>R</i>-factor
<i>wR</i> and goodness of fit <i>S</i> are based on <i>F</i>^2^, conventional
<i>R</i>-factors <i>R</i> are based on <i>F</i>, with <i>F</i> set to zero for
negative <i>F</i>^2^. The threshold expression of <i>F</i>^2^ >
\s(<i>F</i>^2^) is used only for calculating <i>R</i>-factors(gt) <i>etc</i>.
and is not relevant to the choice of reflections for refinement.
<i>R</i>-factors based on <i>F</i>^2^ are statistically about twice as large
as those based on <i>F</i>, and <i>R</i>- factors based on ALL data will be
even larger.
;
_reflns_number_total     2815
_reflns_number_gt     1751
_reflns_threshold_expression     I>2\s(I)
_refine_ls_structure_factor_coef     Fsqd
_refine_ls_matrix_type     full
_refine_ls_R_factor_all     0.0911
_refine_ls_R_factor_gt     0.0478
_refine_ls_wR_factor_gt     0.1019
_refine_ls_wR_factor_ref     0.1134
_refine_ls_goodness_of_fit_ref     1.009
_refine_ls_restrained_S_all     1.009
_refine_ls_number_reflns     2815
_refine_ls_number_parameters     202
_refine_ls_number_restraints     0
_refine_ls_hydrogen_treatment     constr
_refine_ls_weighting_scheme     calc
_refine_ls_weighting_details
                      'calc w=1/[\s^2^(Fo^2^)+1.3459P] where P=(Fo^2^+2Fc^2^)/3'
_atom_sites_solution_hydrogens     geom
_atom_sites_solution_primary     direct
_atom_sites_solution_secondary     difmap
_refine_ls_shift/su_max     0.006
_refine_ls_shift/su_mean     0.000
_refine_diff_density_max     0.155
_refine_diff_density_min     -0.154
_refine_ls_extinction_method     'SHELXL97 (Sheldrick, 2008)'
_refine_ls_extinction_coef     0.043(3)
_refine_ls_extinction_expression
                                  'Fc^*^=kFc[1+0.001xFc^2^\l^3^/sin(2\q)]^-1/4^'
loop_
    _atom_type_symbol
    _atom_type_description
    _atom_type_scat_dispersion_real
    _atom_type_scat_dispersion_imag
    _atom_type_scat_source
    C C 0.0033 0.0016 'International Tables Vol C Tables 4.2.6.8 and 6.1.1.4'
    H H 0 0 'International Tables Vol C Tables 4.2.6.8 and 6.1.1.4'
    N N 0.0061 0.0033 'International Tables Vol C Tables 4.2.6.8 and 6.1.1.4'
    O O 0.0106 0.006 'International Tables Vol C Tables 4.2.6.8 and 6.1.1.4'
_computing_data_collection     'CAD-4 EXPRESS (Enraf--Nonius, 1994)'
_computing_cell_refinement     'CAD-4 EXPRESS (Enraf--Nonius, 1994)'
_computing_data_reduction     'XCAD4 (Harms & Wocadlo, 1995)'
_computing_structure_solution     'SIR92 (Altomare <i>et al.</i>,  1994)'
_computing_structure_refinement     'SHELXL97 (Sheldrick, 2008)'
_computing_molecular_graphics     'ORTEP-3 for Windows (Farrugia, 1997)'
_computing_publication_material     'WinGX (Farrugia, 1999)'
loop_
    _atom_site_type_symbol
    _atom_site_label
    _atom_site_fract_x
    _atom_site_fract_y
    _atom_site_fract_z
    _atom_site_U_iso_or_equiv
    _atom_site_adp_type
    _atom_site_calc_flag
    _atom_site_refinement_flags
    _atom_site_occupancy
    _atom_site_disorder_assembly
    _atom_site_disorder_group
    O O1 0.62196(18) 0.08361(7) 0.50784(16) 0.0628(4) Uani d . 1 . .
    N N1 0.93284(19) -0.15752(8) 0.28089(16) 0.0508(4) Uani d . 1 . .
    N N2 0.89261(18) -0.12641(8) 0.40852(16) 0.0447(4) Uani d . 1 . .
    C C1 0.8813(2) -0.11483(10) 0.1753(2) 0.0470(5) Uani d . 1 . .
    C C2 0.8049(2) -0.05543(9) 0.22995(19) 0.0415(4) Uani d . 1 . .
    C C3 0.8148(2) -0.06473(9) 0.37789(19) 0.0395(4) Uani d . 1 . .
    C C4 0.9007(2) -0.17029(9) 0.53322(19) 0.0417(4) Uani d . 1 . .
    C C5 0.7563(2) -0.19339(10) 0.5872(2) 0.0504(5) Uani d . 1 . .
    H H5 0.6535 -0.1779 0.5469 0.060 Uiso calc R 1 . .
    C C6 0.7650(3) -0.23975(11) 0.7016(2) 0.0571(6) Uani d . 1 . .
    H H6 0.6680 -0.2551 0.7391 0.068 Uiso calc R 1 . .
    C C7 0.9167(3) -0.26301(10) 0.7598(2) 0.0586(6) Uani d . 1 . .
    H H7 0.9222 -0.2948 0.8355 0.070 Uiso calc R 1 . .
    C C8 1.0615(3) -0.23927(10) 0.7063(2) 0.0592(6) Uani d . 1 . .
    H H8 1.1642 -0.2545 0.7471 0.071 Uiso calc R 1 . .
    C C9 1.0537(2) -0.19281(10) 0.5918(2) 0.0496(5) Uani d . 1 . .
    H H9 1.1506 -0.1770 0.5549 0.060 Uiso calc R 1 . .
    N N3 0.76230(18) -0.01656(8) 0.47488(16) 0.0427(4) Uani d . 1 . .
    C C10 0.6777(2) 0.04286(10) 0.4218(2) 0.0460(5) Uani d . 1 . .
    C C11 0.6673(2) 0.05442(9) 0.2651(2) 0.0458(5) Uani d . 1 . .
    C C12 0.7305(2) 0.00692(10) 0.1681(2) 0.0446(5) Uani d . 1 . .
    C C13 0.7159(3) 0.02280(11) 0.0198(2) 0.0581(6) Uani d . 1 . .
    H H13 0.7562 -0.0083 -0.0457 0.070 Uiso calc R 1 . .
    C C14 0.6434(3) 0.08330(12) -0.0299(3) 0.0681(6) Uani d . 1 . .
    H H14 0.6348 0.0929 -0.1286 0.082 Uiso calc R 1 . .
    C C15 0.5829(3) 0.13036(12) 0.0653(3) 0.0665(6) Uani d . 1 . .
    H H15 0.5345 0.1716 0.0309 0.080 Uiso calc R 1 . .
    C C16 0.5943(2) 0.11612(11) 0.2113(2) 0.0586(6) Uani d . 1 . .
    H H16 0.5530 0.1479 0.2749 0.070 Uiso calc R 1 . .
    C C18 0.7939(3) -0.02364(10) 0.63194(19) 0.0529(5) Uani d . 1 . .
    H H18A 0.7052 -0.0496 0.6694 0.079 Uiso calc R 1 . .
    H H18B 0.8000 0.0216 0.6756 0.079 Uiso calc R 1 . .
    H H18C 0.8972 -0.0476 0.6539 0.079 Uiso calc R 1 . .
    C C17 0.9067(3) -0.13436(12) 0.0218(2) 0.0668(6) Uani d . 1 . .
    H H17A 0.9664 -0.1775 0.0208 0.100 Uiso calc R 1 . .
    H H17B 0.9694 -0.0987 -0.0214 0.100 Uiso calc R 1 . .
    H H17C 0.8006 -0.1394 -0.0320 0.100 Uiso calc R 1 . .
loop_
    _atom_site_aniso_label
    _atom_site_aniso_U_11
    _atom_site_aniso_U_22
    _atom_site_aniso_U_33
    _atom_site_aniso_U_12
    _atom_site_aniso_U_13
    _atom_site_aniso_U_23
    O1 0.0762(10) 0.0510(9) 0.0636(10) 0.0104(7) 0.0201(8) -0.0068(7)
    N1 0.0585(10) 0.0518(10) 0.0430(10) 0.0078(8) 0.0096(8) -0.0067(8)
    N2 0.0528(10) 0.0429(9) 0.0388(9) 0.0041(7) 0.0070(7) -0.0005(7)
    C1 0.0490(11) 0.0520(11) 0.0405(11) -0.0016(9) 0.0060(8) -0.0056(10)
    C2 0.0444(10) 0.0429(11) 0.0374(10) -0.0027(8) 0.0055(8) -0.0014(9)
    C3 0.0380(10) 0.0400(10) 0.0409(11) -0.0038(8) 0.0046(8) -0.0025(9)
    C4 0.0468(11) 0.0382(10) 0.0402(11) -0.0012(8) 0.0030(8) -0.0032(8)
    C5 0.0464(11) 0.0561(12) 0.0484(12) -0.0026(10) 0.0030(9) -0.0014(10)
    C6 0.0665(14) 0.0578(13) 0.0481(12) -0.0148(11) 0.0118(11) -0.0022(11)
    C7 0.0893(17) 0.0431(12) 0.0426(12) -0.0036(11) 0.0014(11) 0.0009(9)
    C8 0.0641(14) 0.0507(13) 0.0600(14) 0.0091(10) -0.0116(11) -0.0007(11)
    C9 0.0482(11) 0.0452(11) 0.0549(12) -0.0022(9) 0.0007(9) -0.0025(10)
    N3 0.0488(9) 0.0420(9) 0.0380(9) -0.0013(7) 0.0075(7) -0.0034(7)
    C10 0.0455(11) 0.0400(11) 0.0534(12) -0.0023(9) 0.0094(9) -0.0030(9)
    C11 0.0437(10) 0.0436(11) 0.0501(12) -0.0026(9) 0.0048(9) 0.0044(10)
    C12 0.0438(11) 0.0467(11) 0.0433(11) -0.0080(9) 0.0024(9) 0.0015(9)
    C13 0.0686(14) 0.0578(14) 0.0480(13) -0.0017(11) 0.0056(10) 0.0050(11)
    C14 0.0792(16) 0.0678(15) 0.0565(15) -0.0022(13) 0.0006(12) 0.0168(12)
    C15 0.0652(14) 0.0598(14) 0.0735(16) 0.0044(11) 0.0000(12) 0.0256(13)
    C16 0.0551(13) 0.0503(12) 0.0713(15) 0.0030(10) 0.0098(11) 0.0067(11)
    C18 0.0676(13) 0.0530(12) 0.0386(11) -0.0022(10) 0.0076(9) -0.0058(9)
    C17 0.0786(15) 0.0777(16) 0.0449(13) 0.0079(12) 0.0099(11) -0.0136(11)
_geom_special_details
;
All e.s.d.'s (except the e.s.d. in the dihedral angle between two l.s. planes)
are estimated using the full covariance matrix. The cell e.s.d.'s are taken
into account individually in the estimation of e.s.d.'s in distances, angles
and torsion angles; correlations between e.s.d.'s in cell parameters are only
used when they are defined by crystal symmetry. An approximate (isotropic)
treatment of cell e.s.d.'s is used for estimating e.s.d.'s involving l.s.
planes.
;
loop_
    _geom_bond_atom_site_label_1
    _geom_bond_atom_site_label_2
    _geom_bond_site_symmetry_2
    _geom_bond_distance
    _geom_bond_publ_flag
    O1 C10 . 1.230(2) ?
    N1 C1 . 1.319(2) ?
    N1 N2 . 1.3879(19) ?
    N2 C3 . 1.362(2) ?
    N2 C4 . 1.429(2) ?
    C1 C2 . 1.412(2) ?
    C1 C17 . 1.502(2) ?
    C2 C3 . 1.379(2) ?
    C2 C12 . 1.440(3) ?
    C3 N3 . 1.382(2) ?
    C4 C9 . 1.377(2) ?
    C4 C5 . 1.378(2) ?
    C5 C6 . 1.384(3) ?
    C5 H5 . 0.9300 ?
    C6 C7 . 1.371(3) ?
    C6 H6 . 0.9300 ?
    C7 C8 . 1.383(3) ?
    C7 H7 . 0.9300 ?
    C8 C9 . 1.385(3) ?
    C8 H8 . 0.9300 ?
    C9 H9 . 0.9300 ?
    N3 C10 . 1.401(2) ?
    N3 C18 . 1.464(2) ?
    C10 C11 . 1.466(3) ?
    C11 C16 . 1.400(3) ?
    C11 C12 . 1.407(2) ?
    C12 C13 . 1.404(3) ?
    C13 C14 . 1.366(3) ?
    C13 H13 . 0.9300 ?
    C14 C15 . 1.382(3) ?
    C14 H14 . 0.9300 ?
    C15 C16 . 1.376(3) ?
    C15 H15 . 0.9300 ?
    C16 H16 . 0.9300 ?
    C18 H18A . 0.9600 ?
    C18 H18B . 0.9600 ?
    C18 H18C . 0.9600 ?
    C17 H17A . 0.9600 ?
    C17 H17B . 0.9600 ?
    C17 H17C . 0.9600 ?
loop_
    _geom_angle_atom_site_label_1
    _geom_angle_atom_site_label_2
    _geom_angle_atom_site_label_3
    _geom_angle_site_symmetry_1
    _geom_angle_site_symmetry_3
    _geom_angle
    _geom_angle_publ_flag
    C1 N1 N2 . . 106.38(15) ?
    C3 N2 N1 . . 109.53(14) ?
    C3 N2 C4 . . 132.37(15) ?
    N1 N2 C4 . . 115.84(14) ?
    N1 C1 C2 . . 111.02(16) ?
    N1 C1 C17 . . 119.19(17) ?
    C2 C1 C17 . . 129.78(18) ?
    C3 C2 C1 . . 105.07(16) ?
    C3 C2 C12 . . 119.52(17) ?
    C1 C2 C12 . . 135.39(17) ?
    N2 C3 C2 . . 107.99(16) ?
    N2 C3 N3 . . 127.58(16) ?
    C2 C3 N3 . . 124.33(17) ?
    C9 C4 C5 . . 120.77(17) ?
    C9 C4 N2 . . 119.08(16) ?
    C5 C4 N2 . . 119.99(16) ?
    C4 C5 C6 . . 119.64(19) ?
    C4 C5 H5 . . 120.2 ?
    C6 C5 H5 . . 120.2 ?
    C7 C6 C5 . . 120.03(19) ?
    C7 C6 H6 . . 120.0 ?
    C5 C6 H6 . . 120.0 ?
    C6 C7 C8 . . 120.2(2) ?
    C6 C7 H7 . . 119.9 ?
    C8 C7 H7 . . 119.9 ?
    C7 C8 C9 . . 120.1(2) ?
    C7 C8 H8 . . 120.0 ?
    C9 C8 H8 . . 120.0 ?
    C4 C9 C8 . . 119.28(19) ?
    C4 C9 H9 . . 120.4 ?
    C8 C9 H9 . . 120.4 ?
    C3 N3 C10 . . 119.09(16) ?
    C3 N3 C18 . . 123.15(16) ?
    C10 N3 C18 . . 117.75(15) ?
    O1 C10 N3 . . 119.15(18) ?
    O1 C10 C11 . . 123.45(18) ?
    N3 C10 C11 . . 117.34(17) ?
    C16 C11 C12 . . 119.19(18) ?
    C16 C11 C10 . . 118.10(18) ?
    C12 C11 C10 . . 122.70(17) ?
    C13 C12 C11 . . 118.58(18) ?
    C13 C12 C2 . . 124.78(18) ?
    C11 C12 C2 . . 116.64(17) ?
    C14 C13 C12 . . 121.0(2) ?
    C14 C13 H13 . . 119.5 ?
    C12 C13 H13 . . 119.5 ?
    C13 C14 C15 . . 120.5(2) ?
    C13 C14 H14 . . 119.8 ?
    C15 C14 H14 . . 119.8 ?
    C16 C15 C14 . . 119.9(2) ?
    C16 C15 H15 . . 120.0 ?
    C14 C15 H15 . . 120.0 ?
    C15 C16 C11 . . 120.8(2) ?
    C15 C16 H16 . . 119.6 ?
    C11 C16 H16 . . 119.6 ?
    N3 C18 H18A . . 109.5 ?
    N3 C18 H18B . . 109.5 ?
    H18A C18 H18B . . 109.5 ?
    N3 C18 H18C . . 109.5 ?
    H18A C18 H18C . . 109.5 ?
    H18B C18 H18C . . 109.5 ?
    C1 C17 H17A . . 109.5 ?
    C1 C17 H17B . . 109.5 ?
    H17A C17 H17B . . 109.5 ?
    C1 C17 H17C . . 109.5 ?
    H17A C17 H17C . . 109.5 ?
    H17B C17 H17C . . 109.5 ?
loop_
    _geom_hbond_atom_site_label_D
    _geom_hbond_atom_site_label_H
    _geom_hbond_atom_site_label_A
    _geom_hbond_site_symmetry_A
    _geom_hbond_distance_DH
    _geom_hbond_distance_HA
    _geom_hbond_distance_DA
    _geom_hbond_angle_DHA
    _geom_hbond_publ_flag
    C6 H6 N1 4_556 0.93 2.59 3.457(3) 155.8 yes
data_global
_journal_date_recd_electronic     2008-03-19
_journal_date_accepted     2008-04-14
_journal_name_full     'Acta Crystallographica, Section E'
_journal_year     2008
_journal_volume     64
_journal_issue      5
_journal_page_first     o863
_journal_page_last     o863
_journal_paper_category     QO
_journal_coeditor_code     FJ2107
_publ_contact_author_name     'Meneghetti, Fiorella'
_publ_contact_author_address
;
Institute of Pharmaceutical and Toxicological Chemistry
"P.Pratesi"
University of Milan
via L. Mangiagalli, 25
20133-Milano, Italy
;
_publ_contact_author_email     fiorella.meneghetti@unimi.it
_publ_contact_author_fax     '+39 2 50319355'
_publ_contact_author_phone     '+39 2 50319306'
_publ_section_title
;
1,4-Dimethyl-3-phenyl-3<i>H</i>-pyrazolo[3,4-<i>c</i>]isoquinolin-5(4H)-one
;
loop_
    _publ_author_name
    _publ_author_address
    'Meneghetti, Fiorella'
;
Institute of Pharmaceutical and Toxicological Chemistry `P. Pratesi'
University of Milan
via L. Mangiagalli 25
20133 Milan, Italy
;
    'Bombieri, Gabriella'
;
Institute of Pharmaceutical and Toxicological Chemistry `P. Pratesi'
University of Milan
via L. Mangiagalli 25
20133 Milan, Italy
;
    'Maggio, Benedetta'
;
Department of Pharmaceutical and Technological Chemistry
University of Palermo
via Archirafi 32
90123 Palermo, Italy
;
    'Daidone, Giuseppe'
;
Department of Pharmaceutical and Technological Chemistry
University of Palermo
via Archirafi 32
90123 Palermo, Italy
;
