# Supplementary material for: 1,4-Dimethyl-3-phenyl-3H-pyrazolo[3,4-c]isoquinolin-5(4H)-one
Source: Acta Crystallogr Sect E Struct Rep Online. 2008 Apr 16;64(Pt 5):o863. doi: 10.1107/S1600536808010180 (PMC2961101; doi:10.1107/S1600536808010180)
Supplement: Supplementary file 2 [file e-64-0o863-Isup2.hkl]

#
# h,k,l, Fc-squared, Fo-squared, sigma(Fo-squared) and status flag
#
data_I
_shelx_title ' daidone 289'
_shelx_refln_list_code          4
_shelx_F_calc_maximum      151.70
_exptl_crystal_F_000       608.00
_reflns_d_resolution_high  0.8105
 
loop_
 _symmetry_equiv_pos_as_xyz
 'x, y, z'
 '-x+1/2, y+1/2, -z+1/2'
 '-x, -y, -z'
 'x-1/2, -y-1/2, z-1/2'
 
_cell_length_a     8.0660
_cell_length_b    19.2560
_cell_length_c     9.2700
_cell_angle_alpha  90.000
_cell_angle_beta   94.660
_cell_angle_gamma  90.000
 
_shelx_F_squared_multiplier     1.000
 
loop_
 _refln_index_h
 _refln_index_k
 _refln_index_l
 _refln_F_squared_calc
 _refln_F_squared_meas
 _refln_F_squared_sigma
 _refln_observed_status
   2   0   0     5357.38     5243.76     11.31 o
   4   0   0      742.67      775.80      6.00 o
   6   0   0     1011.67     1047.85      9.21 o
   8   0   0       13.48       12.51      3.77 o
   2   1   0    15831.21    16062.29    408.56 o
   3   1   0      198.93      195.05      3.53 o
   4   1   0       77.38       65.82      2.16 o
   5   1   0        1.04        4.71      3.12 o
   6   1   0      100.34      104.42      7.07 o
   7   1   0       77.72       77.00      3.62 o
   8   1   0      155.91      153.65     15.67 o
   9   1   0        7.97        6.70      4.20 o
   1   2   0      753.79      703.34      6.01 o
   2   2   0    13345.19    14022.16    526.32 o
   3   2   0      151.65      152.23      2.50 o
   4   2   0       64.45       59.29      2.15 o
   5   2   0      107.29       97.82      2.88 o
   6   2   0      401.53      389.94      7.43 o
   7   2   0       71.44       69.42      4.05 o
   8   2   0        1.68        2.04      3.53 o
   9   2   0        3.45        0.00      4.29 o
   1   3   0     4249.28     4252.85    133.70 o
   2   3   0    23012.13    24698.85   1343.07 o
   3   3   0       79.49       87.13      2.07 o
   4   3   0      149.08      141.80      3.01 o
   5   3   0      184.48      172.57      5.36 o
   6   3   0        1.67        0.00      2.84 o
   7   3   0       10.38       12.01      3.78 o
   8   3   0        0.70        4.73      4.56 o
   9   3   0        0.09        0.00      4.09 o
   0   4   0       25.86       17.72      1.16 o
   1   4   0     1872.66     1822.54     25.45 o
   2   4   0     9688.91    10152.67    341.65 o
   3   4   0      214.77      210.92      3.03 o
   4   4   0     5172.08     5465.30    136.67 o
   5   4   0      133.63      142.85      9.65 o
   6   4   0        9.05       14.89      2.94 o
   7   4   0      118.53      118.96      4.10 o
   8   4   0       11.47        7.43      6.93 o
   9   4   0       16.07       22.20      4.49 o
   1   5   0     1350.60     1362.57     16.80 o
   2   5   0        4.75        3.20      1.54 o
   3   5   0        0.16        1.28      1.71 o
   4   5   0     4961.88     5246.08    127.89 o
   5   5   0       94.84       90.64      2.99 o
   6   5   0      267.49      265.27      5.82 o
   7   5   0        8.40        9.37      4.24 o
   8   5   0       27.91       29.05      3.59 o
   9   5   0        4.80       10.24      4.18 o
   0   6   0        5.70        3.36      1.86 o
   1   6   0        3.76        2.00      1.97 o
   2   6   0      109.77      105.38      2.21 o
   3   6   0     2067.96     2188.50     45.17 o
   4   6   0     1172.55     1118.63     10.14 o
   5   6   0      114.33      120.08      3.48 o
   6   6   0      344.14      324.19      5.61 o
   7   6   0       18.36       17.52      3.49 o
   8   6   0       10.20        5.58      3.93 o
   9   6   0        0.53        0.00      4.40 o
   1   7   0     1162.41     1165.05     14.43 o
   2   7   0       85.17       79.10      2.12 o
   3   7   0      322.27      303.07      6.44 o
   4   7   0      968.61     1012.31      9.87 o
   5   7   0      454.33      474.54     10.95 o
   6   7   0      447.68      412.66      6.38 o
   7   7   0       83.98       80.77      3.83 o
   8   7   0        0.00        0.61      3.88 o
   9   7   0        1.20        0.81      4.40 o
   0   8   0      792.53      829.67      7.88 o
   1   8   0      767.99      762.70      5.52 o
   2   8   0       95.87       98.52      2.43 o
   3   8   0     1500.82     1531.52      8.97 o
   4   8   0        1.59        0.55      2.42 o
   5   8   0       39.65       37.98      2.63 o
   6   8   0      682.17      671.21     17.06 o
   7   8   0       36.10       36.32      3.80 o
   8   8   0       86.23       79.77      4.64 o
   9   8   0        3.16       10.08      4.41 o
   1   9   0      196.17      182.88      3.11 o
   2   9   0      534.00      521.23     19.89 o
   3   9   0       12.74        6.28      2.32 o
   4   9   0       29.53       27.63      2.47 o
   5   9   0        4.40        2.46      2.76 o
   6   9   0      155.20      156.07      4.58 o
   7   9   0      110.35      103.74      4.39 o
   8   9   0       69.95       70.77      4.39 o
   9   9   0        2.75       22.46      4.42 o
   0  10   0      416.03      438.48      6.61 o
   1  10   0       42.88       44.15      3.65 o
   2  10   0       26.67       25.35      2.13 o
   3  10   0       12.70       10.32      2.42 o
   4  10   0       94.31       95.14      3.81 o
   5  10   0       63.57       73.90      3.51 o
   6  10   0      103.07      104.15      4.36 o
   7  10   0       35.18       43.88      3.82 o
   8  10   0      153.11      134.12      5.30 o
   1  11   0       10.00       10.15      1.58 o
   2  11   0       11.58       10.38      1.97 o
   3  11   0       71.34       70.32      2.74 o
   4  11   0        3.24        1.69      2.77 o
   5  11   0        4.31        1.93      3.05 o
   6  11   0        0.77        0.00      3.31 o
   7  11   0        0.58        0.00      3.86 o
   8  11   0       38.11       41.76      4.18 o
   0  12   0       21.76       21.88      2.85 o
   1  12   0        0.14        0.22      2.18 o
   2  12   0        0.05        1.05      2.32 o
   3  12   0        0.00        0.79      2.49 o
   4  12   0       33.84       30.64      2.81 o
   5  12   0        0.14        2.78      3.09 o
   6  12   0       22.37       23.16      3.27 o
   7  12   0       42.54       38.48      5.37 o
   8  12   0       13.25       14.18      4.64 o
   1  13   0       32.57       36.53      2.42 o
   2  13   0       49.95       58.89      4.06 o
   3  13   0        6.28        7.11      3.39 o
   4  13   0        0.18        5.49      2.86 o
   5  13   0       35.60       41.27      3.34 o
   6  13   0        0.36        0.49      3.62 o
   7  13   0        8.54       11.34      4.02 o
   8  13   0       27.64       31.44      6.18 o
   0  14   0       80.79       77.79      4.30 o
   1  14   0       49.63       46.24      2.64 o
   2  14   0        5.91        2.74      2.82 o
   3  14   0        5.67        4.87      3.78 o
   4  14   0        1.44        2.24      3.16 o
   5  14   0       44.77       41.29      3.54 o
   6  14   0        4.71        8.40      3.72 o
   7  14   0       10.25       13.07      4.11 o
   8  14   0        0.25        3.84      4.52 o
   1  15   0        2.78        4.52      2.81 o
   2  15   0       14.91       17.19      2.77 o
   3  15   0       36.52       34.65      2.99 o
   4  15   0       10.52        8.07      3.41 o
   5  15   0       24.44       15.35      3.91 o
   6  15   0       24.02       27.41      3.97 o
   7  15   0        1.10        0.23      4.44 o
   0  16   0      482.83      486.28      9.72 o
   1  16   0        0.16        2.26      2.98 o
   2  16   0        7.20        7.44      3.21 o
   3  16   0       15.90       16.75      3.11 o
   4  16   0        0.59        7.99      3.38 o
   5  16   0        2.84        0.00      3.77 o
   6  16   0       16.44       14.98      4.33 o
   7  16   0       16.31       14.28      4.72 o
   1  17   0       34.80       36.88      3.32 o
   2  17   0        4.23        7.97      7.40 o
   3  17   0       63.46       61.11      3.78 o
   4  17   0       27.17       24.98      3.49 o
   5  17   0        1.18        1.64      4.06 o
   6  17   0        0.86        3.14      4.13 o
   0  18   0        8.54       11.89      4.82 o
   1  18   0       82.43       83.39      8.64 o
   2  18   0        0.05        0.00      3.50 o
   3  18   0       88.15       87.26      8.93 o
   4  18   0       20.97       27.61      4.17 o
   5  18   0       35.56       40.56      5.62 o
   6  18   0        7.53       16.29      4.93 o
   1  19   0        3.38        1.78      3.83 o
   2  19   0       98.66       95.20      4.57 o
   3  19   0        0.01        0.00      3.85 o
   4  19   0       12.07       12.71      4.11 o
   5  19   0        9.00        5.63      4.59 o
   0  20   0       19.26       16.24      4.36 o
   1  20   0       90.15       93.41      4.46 o
   2  20   0        4.62        4.25      3.85 o
   3  20   0       88.70      103.31      4.79 o
   4  20   0       37.78       51.72      4.60 o
   5  20   0        0.68        0.86      4.67 o
   1  21   0        9.86        9.84      4.04 o
   2  21   0        4.48        6.14      4.26 o
   3  21   0       53.78       62.13      4.60 o
   4  21   0       41.40       47.71      4.86 o
   0  22   0       10.70        3.84      6.09 o
   1  22   0        5.92        3.61      4.24 o
   2  22   0        1.41        1.03      4.36 o
   3  22   0       89.57       84.03      7.88 o
   1  23   0       15.45       16.83      4.88 o
   2  23   0       10.52       12.99      4.55 o
  -9   0   1        3.96        8.95      5.90 o
  -7   0   1       73.34       73.84      4.71 o
  -5   0   1       22.05       24.91      2.64 o
  -3   0   1     1505.14     1565.40     10.22 o
  -1   0   1    15215.16    14260.94     25.17 o
   1   0   1      340.33      372.91      3.34 o
   3   0   1     3753.60     3621.52     16.25 o
   5   0   1       30.39       31.26      3.27 o
   7   0   1      546.69      570.72     10.86 o
   9   0   1       95.38      111.69      8.04 o
  -9   1   1        1.44        0.00      6.12 o
  -8   1   1        0.08        0.00      5.04 o
  -7   1   1      136.61      117.25      5.83 o
  -6   1   1        1.10        0.00      3.92 o
  -5   1   1       74.53       93.34      3.93 o
  -4   1   1       56.36       56.34      2.92 o
  -3   1   1       13.23       12.70      1.74 o
  -2   1   1      408.87      357.85      4.23 o
  -1   1   1      717.57      596.66      4.15 o
   1   1   1     1846.87     1738.05      7.47 o
   2   1   1     1011.53      967.54      7.00 o
   3   1   1     1028.30     1028.96      8.57 o
   4   1   1      152.73      142.93      4.07 o
   5   1   1        0.18        0.00      3.28 o
   6   1   1       14.35       12.35      4.03 o
   7   1   1       31.07       31.79      4.52 o
   8   1   1        2.42        6.68      4.97 o
   9   1   1        0.07        7.38      5.36 o
  -9   2   1       13.80       27.46      6.37 o
  -8   2   1        2.69        9.94      4.88 o
  -7   2   1       47.22       57.05      5.23 o
  -6   2   1       34.50       28.32      3.29 o
  -5   2   1      193.30      174.97      5.16 o
  -4   2   1        5.05        6.18      2.54 o
  -3   2   1     2771.27     2916.94     14.38 o
  -2   2   1       23.39       21.06      1.54 o
  -1   2   1     2361.15     2331.13      8.96 o
   0   2   1       74.57       89.30      1.63 o
   1   2   1     8233.83     7863.62     18.64 o
   2   2   1       38.88       42.06      2.01 o
   3   2   1      491.12      526.39      6.30 o
   4   2   1      540.41      528.50      7.37 o
   5   2   1      366.65      346.40      7.01 o
   6   2   1        6.11        0.68      4.19 o
   7   2   1        0.85        0.00      4.55 o
   8   2   1        3.79        5.38      5.19 o
   9   2   1       15.72       15.71      5.84 o
  -9   3   1        1.94        1.99      5.98 o
  -8   3   1        9.40        7.01      5.49 o
  -7   3   1      172.04      178.62      6.74 o
  -6   3   1        8.34        6.54      4.01 o
  -5   3   1       77.80       82.15      4.05 o
  -4   3   1       35.71       33.89      2.53 o
  -3   3   1     1315.74     1337.17      9.90 o
  -2   3   1     1986.08     1949.02     10.30 o
  -1   3   1     6758.47     7067.23     18.05 o
   0   3   1       45.40       52.35      1.54 o
   1   3   1    10748.97     9945.17     22.94 o
   2   3   1     1092.59     1030.52      7.63 o
   3   3   1      747.63      736.98      7.59 o
   4   3   1       22.12       23.61      2.52 o
   5   3   1       17.27       18.69      2.81 o
   6   3   1      142.87      144.70      5.64 o
   7   3   1       38.60       45.31      4.76 o
   8   3   1        6.22        8.72      5.23 o
   9   3   1       12.49        7.69      5.88 o
  -9   4   1       35.99       33.33      5.59 o
  -8   4   1        9.85       18.02      5.37 o
  -7   4   1       19.73       19.52      4.06 o
  -6   4   1       54.58       55.58      4.09 o
  -5   4   1      156.55      150.14      5.06 o
  -4   4   1      232.39      226.11      5.17 o
  -3   4   1     2026.96     2150.30     12.87 o
  -2   4   1     1318.57     1338.90      8.90 o
  -1   4   1     1875.01     1754.55      9.03 o
   0   4   1       64.59       64.14      1.91 o
   1   4   1     1120.76     1061.18      7.12 o
   2   4   1       60.54       56.55      2.36 o
   3   4   1      767.46      801.63      8.15 o
   4   4   1       15.20       15.30      2.52 o
   5   4   1      289.74      294.38      6.72 o
   6   4   1       14.60       14.67      4.47 o
   7   4   1      197.71      200.67      7.18 o
   8   4   1       23.34        9.80      5.69 o
   9   4   1        1.11        0.00      6.39 o
  -9   5   1       30.70       21.30      6.57 o
  -8   5   1        6.76        4.67      5.45 o
  -7   5   1       16.56       15.91      3.81 o
  -6   5   1       96.44       91.88      4.75 o
  -5   5   1      577.14      570.35      9.11 o
  -4   5   1     1118.90     1147.26     11.09 o
  -3   5   1       99.31       99.61      3.26 o
  -2   5   1       53.10       51.93      2.40 o
  -1   5   1     3526.56     3563.94     14.12 o
   0   5   1     3341.00     3189.64     12.86 o
   1   5   1     1515.34     1491.12      9.06 o
   2   5   1       15.62       17.02      1.73 o
   3   5   1     3981.87     4136.82     19.13 o
   4   5   1      371.33      376.66      6.76 o
   5   5   1     1122.45     1167.29     12.83 o
   6   5   1      111.49      112.57      5.15 o
   7   5   1       89.88       90.86      5.60 o
   8   5   1        5.00       10.55      5.57 o
   9   5   1        1.54        0.46      6.01 o
  -9   6   1       63.90       70.00      6.45 o
  -8   6   1        0.65        7.14      5.35 o
  -7   6   1      167.91      168.34      6.79 o
  -6   6   1        0.04        0.00      4.16 o
  -5   6   1      113.21      107.75      4.57 o
  -4   6   1       73.53       74.21      3.58 o
  -3   6   1       19.52       20.62      2.27 o
  -2   6   1      132.85      129.50      3.40 o
  -1   6   1     1102.69     1114.15      8.35 o
   0   6   1     1516.23     1453.10      9.20 o
   1   6   1      502.80      506.33      5.78 o
   2   6   1     1020.67     1021.54      8.76 o
   3   6   1      105.55      111.14      3.68 o
   4   6   1       43.04       50.22      3.27 o
   5   6   1      356.18      340.93      7.43 o
   6   6   1        2.03        4.12      4.41 o
   7   6   1        0.29        0.17      4.85 o
   8   6   1       25.09       24.33      4.86 o
   9   6   1        4.79        0.00      6.34 o
  -9   7   1       38.25       36.10      6.10 o
  -8   7   1       50.98       51.11      5.48 o
  -7   7   1       22.59       30.63      5.22 o
  -6   7   1       33.68       34.24      4.30 o
  -5   7   1       55.93       55.46      3.88 o
  -4   7   1       69.91       47.61      3.15 o
  -3   7   1       62.36       54.41      2.97 o
  -2   7   1      101.49       99.53      3.25 o
  -1   7   1      449.45      426.07      5.61 o
   0   7   1     1725.44     1771.64     10.91 o
   1   7   1     1376.48     1412.78     10.04 o
   2   7   1      130.62      131.41      3.62 o
   3   7   1      491.52      507.70      7.33 o
   4   7   1       13.05       12.25      3.33 o
   5   7   1      530.48      539.20      9.30 o
   6   7   1      142.75      139.47      5.77 o
   7   7   1      174.12      167.73      6.95 o
   8   7   1        0.35        7.04      5.38 o
   9   7   1        9.52        3.59      6.69 o
  -9   8   1       48.02       55.74      7.18 o
  -8   8   1        2.64        6.85      5.61 o
  -7   8   1      334.36      344.20      9.71 o
  -6   8   1      103.86      109.60      5.53 o
  -5   8   1       87.75       89.18      4.45 o
  -4   8   1       63.66       56.31      3.44 o
  -3   8   1      151.16      149.12      4.35 o
  -2   8   1       34.70       32.66      2.44 o
  -1   8   1       12.94       19.95      2.18 o
   0   8   1       31.65       36.93      2.39 o
   1   8   1       56.40       56.06      2.73 o
   2   8   1      403.42      403.43      6.26 o
   3   8   1      746.36      772.44      9.39 o
   4   8   1       40.62       43.07      3.52 o
   5   8   1       51.26       43.39      3.88 o
   6   8   1       43.04       40.36      4.55 o
   7   8   1      162.73      156.74      6.97 o
   8   8   1        0.25        5.72      5.72 o
   9   8   1        0.54        0.00      6.58 o
  -9   9   1        0.06        6.12      6.36 o
  -8   9   1       66.40       79.81      7.04 o
  -7   9   1       24.38       27.37      4.62 o
  -6   9   1      135.59      132.63      5.91 o
  -5   9   1      261.19      249.26      6.88 o
  -4   9   1      227.50      240.28      6.15 o
  -3   9   1       25.42       27.56      2.74 o
  -2   9   1       13.25       12.06      2.14 o
  -1   9   1       57.09       62.82      3.02 o
   0   9   1      865.18      946.65      9.19 o
   1   9   1      890.72      980.03      9.56 o
   2   9   1        9.62        7.99      2.63 o
   3   9   1        9.39        6.12      3.32 o
   4   9   1       15.94       17.93      3.13 o
   5   9   1       12.17       12.89      4.34 o
   6   9   1      105.91      108.16      5.87 o
   7   9   1       13.71        7.74      5.29 o
   8   9   1        2.62        0.00      6.31 o
   9   9   1        0.70        0.00      6.48 o
  -9  10   1        6.18        7.52      6.77 o
  -8  10   1        0.83        0.00      6.15 o
  -7  10   1      201.53      187.50      7.67 o
  -6  10   1        7.38        4.99      5.15 o
  -5  10   1      165.75      168.37      6.06 o
  -4  10   1        0.00        0.75      3.63 o
  -3  10   1       32.53       26.75      2.96 o
  -2  10   1      704.24      751.71      9.22 o
  -1  10   1       87.33       95.35      3.81 o
   0  10   1      252.22      266.54      5.50 o
   1  10   1      124.74      163.60      4.48 o
   2  10   1       16.15       15.78      2.38 o
   3  10   1        0.63        1.34      3.35 o
   4  10   1      255.41      245.87      6.53 o
   5  10   1        2.46        0.00      4.41 o
   6  10   1        9.53        7.80      4.92 o
   7  10   1       58.50       50.36      5.47 o
   8  10   1       86.36       94.48      7.83 o
  -8  11   1       47.21       55.92      6.79 o
  -7  11   1       54.57       62.90      5.55 o
  -6  11   1      155.76      156.51      6.95 o
  -5  11   1      480.53      501.00      9.92 o
  -4  11   1       63.89       62.88      4.13 o
  -3  11   1      288.57      289.06      6.64 o
  -2  11   1       20.68       19.65      2.67 o
  -1  11   1      127.14      108.34      4.00 o
   0  11   1      160.92      151.75      4.90 o
   1  11   1      547.03      604.38      8.53 o
   2  11   1      123.43      125.54      4.55 o
   3  11   1      159.31      164.11      5.29 o
   4  11   1        4.25        4.34      4.06 o
   5  11   1       24.94       25.04      4.17 o
   6  11   1       47.17       40.67      4.78 o
   7  11   1       32.93       28.50      5.05 o
   8  11   1        9.40        7.84      6.22 o
  -8  12   1       49.09       41.63      6.31 o
  -7  12   1        1.21        0.83      5.35 o
  -6  12   1       24.92       15.95      4.17 o
  -5  12   1      235.29      230.75      7.85 o
  -4  12   1       19.84       15.86      4.25 o
  -3  12   1      218.29      217.51      6.24 o
  -2  12   1       52.32       56.34      3.72 o
  -1  12   1      230.11      241.78      5.93 o
   0  12   1      373.45      378.06      7.03 o
   1  12   1      168.92      196.70      5.30 o
   2  12   1        3.34        6.34      3.17 o
   3  12   1       11.50       10.05      4.12 o
   4  12   1        6.59        6.77      4.17 o
   5  12   1        7.37        7.48      4.72 o
   6  12   1        0.01        1.85      5.35 o
   7  12   1        2.70        9.64      5.45 o
   8  12   1        4.55       10.71      6.42 o
  -8  13   1        1.26        1.69      6.05 o
  -7  13   1       25.79       28.28      5.57 o
  -6  13   1        1.55        0.00      5.12 o
  -5  13   1      119.33      112.87      6.07 o
  -4  13   1        1.53        3.31      4.37 o
  -3  13   1      690.39      665.85     10.60 o
  -2  13   1      316.40      302.32      7.21 o
  -1  13   1     1022.48     1105.23     12.39 o
   0  13   1       10.47        5.29      3.88 o
   1  13   1        2.24        2.40      3.60 o
   2  13   1       28.29       26.69      3.81 o
   3  13   1        8.18        5.52      4.14 o
   4  13   1      111.80      126.81      5.67 o
   5  13   1        2.19        2.40      4.97 o
   6  13   1       18.21       27.21      5.98 o
   7  13   1        0.25        0.00      5.66 o
   8  13   1        0.05        0.00      6.64 o
  -8  14   1        0.27        7.51      6.01 o
  -7  14   1        4.07        2.68      5.80 o
  -6  14   1        0.01        1.39      5.36 o
  -5  14   1       86.53       87.18      5.69 o
  -4  14   1      242.52      244.70      7.55 o
  -3  14   1      182.18      164.13      6.30 o
  -2  14   1       23.03       23.80      3.53 o
  -1  14   1       14.25        7.53      4.03 o
   0  14   1        4.05        0.38      3.71 o
   1  14   1      145.87      148.40      5.62 o
   2  14   1      302.44      323.26      7.72 o
   3  14   1       21.62       18.05      3.55 o
   4  14   1       30.88       25.02      4.06 o
   5  14   1        6.73        5.96      5.23 o
   6  14   1        1.46        4.65      5.45 o
   7  14   1        4.67        6.35      5.67 o
  -7  15   1       51.99       49.29      6.04 o
  -6  15   1       13.60       14.79      5.42 o
  -5  15   1       13.43       12.75      5.63 o
  -4  15   1       30.54       22.99      4.09 o
  -3  15   1      617.12      596.01     10.89 o
  -2  15   1        6.40        2.20      4.54 o
  -1  15   1      150.15      150.09      5.92 o
   0  15   1       19.64       15.83      4.44 o
   1  15   1       29.71       36.17      3.81 o
   2  15   1        0.97        1.77      4.29 o
   3  15   1        8.74        5.70      4.59 o
   4  15   1      168.63      157.97      6.74 o
   5  15   1        5.47       16.93      4.76 o
   6  15   1        1.87        2.12      5.71 o
   7  15   1        0.53        5.66      5.90 o
  -7  16   1        0.43        0.00      6.54 o
  -6  16   1        8.06       14.42      5.46 o
  -5  16   1       23.55       30.09      5.94 o
  -4  16   1        0.42        0.00      5.06 o
  -3  16   1        0.00        0.00      4.85 o
  -2  16   1       19.18       25.54      4.57 o
  -1  16   1      381.54      373.41      8.70 o
   0  16   1        0.39        0.00      4.20 o
   1  16   1       19.09       20.12      4.12 o
   2  16   1       14.90       16.20      4.45 o
   3  16   1       11.81       13.36      5.07 o
   4  16   1        7.34       10.62      5.12 o
   5  16   1        2.02        0.80      5.42 o
   6  16   1        1.33        0.00      5.99 o
   7  16   1        7.30        4.67      6.89 o
  -6  17   1        4.97       13.75      5.96 o
  -5  17   1        3.71        2.30      5.64 o
  -4  17   1       11.80       18.43      5.19 o
  -3  17   1      193.89      202.03      7.70 o
  -2  17   1       27.09       26.23      4.23 o
  -1  17   1      437.30      454.45     10.03 o
   0  17   1        2.26        0.00      4.69 o
   1  17   1       66.80       67.30      5.58 o
   2  17   1       18.45       14.47      5.11 o
   3  17   1      143.56      166.92      6.87 o
   4  17   1        1.27        0.00      5.24 o
   5  17   1        1.92        0.00      5.71 o
   6  17   1        1.68        8.13      6.04 o
  -6  18   1       38.91       36.09      6.01 o
  -5  18   1       54.74       47.84      6.39 o
  -4  18   1       23.44       34.01      5.91 o
  -3  18   1       14.00       12.77      5.53 o
  -2  18   1        0.05        1.81      5.07 o
  -1  18   1      235.41      230.77      7.75 o
   0  18   1        4.00       12.52      5.04 o
   1  18   1      207.74      198.41      7.24 o
   2  18   1        2.43       11.84      5.10 o
   3  18   1       21.04       21.72      5.00 o
   4  18   1       33.64       41.17      5.15 o
   5  18   1        7.84       15.84      5.80 o
   6  18   1        8.79        5.85      6.58 o
  -5  19   1        2.05       18.12      6.04 o
  -4  19   1       19.98       17.70      6.04 o
  -3  19   1       48.01       36.53      6.09 o
  -2  19   1        2.15        6.39      5.03 o
  -1  19   1       25.49       15.99      5.64 o
   0  19   1       21.18       16.59      4.66 o
   1  19   1      339.88      323.82     10.04 o
   2  19   1       24.57       19.28      5.65 o
   3  19   1        1.82        3.27      5.52 o
   4  19   1        3.51       11.77      5.45 o
   5  19   1        1.71        0.00      6.58 o
  -5  20   1        0.18        6.37      5.88 o
  -4  20   1        0.60        0.00      5.94 o
  -3  20   1       15.82       15.75      6.26 o
  -2  20   1       11.01        0.21      6.20 o
  -1  20   1        0.10        6.44      5.03 o
   0  20   1       37.92       42.31      5.39 o
   1  20   1       76.71       74.87      6.26 o
   2  20   1        0.00        8.72      5.40 o
   3  20   1       59.91       59.36      6.74 o
   4  20   1       25.99       17.07      7.15 o
   5  20   1        0.97        0.00      6.68 o
  -4  21   1       44.52       50.79      7.01 o
  -3  21   1        3.08        0.00      6.19 o
  -2  21   1        1.72        5.72      5.94 o
  -1  21   1        0.64        2.79      5.58 o
   0  21   1        0.03        0.00      5.75 o
   1  21   1       57.90       65.24      6.03 o
   2  21   1        0.38        2.21      5.75 o
   3  21   1       95.02      104.12      7.85 o
   4  21   1        9.52       10.48      6.34 o
  -3  22   1        0.12        2.19      6.56 o
  -2  22   1       30.45       35.10      6.32 o
  -1  22   1        4.82        0.00      6.17 o
   0  22   1        6.08       12.71      6.13 o
   1  22   1        6.40       15.59      5.96 o
   2  22   1       12.41        2.12      6.58 o
   3  22   1       82.37       74.14      8.32 o
  -2  23   1        7.73        7.45      6.95 o
  -1  23   1        4.19       11.91      6.32 o
   0  23   1        2.82        0.00      6.52 o
   1  23   1        1.13        0.00      6.58 o
   2  23   1       36.10       50.65      6.99 o
  -8   0   2       53.41       48.48      5.28 o
  -6   0   2        2.62        3.86      3.99 o
  -4   0   2      435.71      399.05      6.53 o
  -2   0   2       33.37       41.36      2.29 o
   0   0   2      663.55      590.17      4.74 o
   2   0   2     1213.82     1212.71      8.56 o
   4   0   2     1167.56     1198.66     11.37 o
   6   0   2      123.11      123.21      5.20 o
   8   0   2      125.30      141.00      7.11 o
  -9   1   2        0.13        0.00      6.18 o
  -8   1   2        1.13       14.92      4.72 o
  -7   1   2       82.54       77.15      5.12 o
  -6   1   2      120.68      124.04      5.09 o
  -5   1   2      245.90      235.73      5.84 o
  -4   1   2      178.32      185.62      4.59 o
  -3   1   2      897.43      871.13      8.12 o
  -2   1   2       16.61       21.52      1.86 o
  -1   1   2      779.77      783.87      5.82 o
   0   1   2     1441.47     1342.50      7.24 o
   1   1   2        0.63        0.42      1.73 o
   2   1   2      807.87      766.16      6.89 o
   3   1   2       61.78       55.54      2.73 o
   4   1   2      124.38      110.14      3.95 o
   5   1   2       46.65       46.86      3.61 o
   6   1   2       12.43       14.08      4.23 o
   7   1   2      118.43      112.94      5.72 o
   8   1   2        7.55       17.19      5.33 o
   9   1   2        6.05        9.66      5.98 o
  -9   2   2        3.66        3.99      5.54 o
  -8   2   2        8.10        0.57      5.32 o
  -7   2   2      113.21      104.93      5.64 o
  -6   2   2      155.91      158.90      5.81 o
  -5   2   2       21.49       21.85      2.88 o
  -4   2   2        8.39        5.80      2.86 o
  -3   2   2      100.88      103.42      3.30 o
  -2   2   2     1072.48      983.98      7.61 o
  -1   2   2       18.66       15.65      1.47 o
   0   2   2     3603.09     3274.13     12.15 o
   1   2   2      784.70      786.02      6.20 o
   2   2   2      270.85      269.83      4.38 o
   3   2   2      197.94      169.08      4.08 o
   4   2   2      221.68      236.35      5.35 o
   5   2   2      186.21      181.76      5.41 o
   6   2   2       75.45       71.72      4.83 o
   7   2   2        3.46        5.40      4.90 o
   8   2   2       34.59       28.01      4.77 o
   9   2   2        9.87        5.78      6.47 o
  -9   3   2        5.38       11.38      6.03 o
  -8   3   2        2.78        0.00      5.17 o
  -7   3   2        3.79        5.53      4.56 o
  -6   3   2       18.58       16.12      3.14 o
  -5   3   2        6.56        5.19      3.50 o
  -4   3   2       16.12       14.75      2.47 o
  -3   3   2      119.24      127.30      3.50 o
  -2   3   2      533.39      502.42      5.73 o
  -1   3   2      368.87      334.71      4.29 o
   0   3   2     1227.79     1248.88      7.61 o
   1   3   2      383.63      352.00      4.47 o
   2   3   2      666.74      596.21      6.41 o
   3   3   2      117.88      121.22      3.67 o
   4   3   2      171.76      185.50      4.98 o
   5   3   2      110.92      121.70      4.78 o
   6   3   2      279.97      278.40      7.36 o
   7   3   2       23.93       17.40      4.43 o
   8   3   2       14.77        8.41      5.61 o
   9   3   2        5.20        1.16      6.05 o
  -9   4   2       38.48       41.28      6.54 o
  -8   4   2        3.66       10.28      4.85 o
  -7   4   2       39.76       45.10      4.46 o
  -6   4   2        3.38        5.29      4.03 o
  -5   4   2       33.67       31.83      3.13 o
  -4   4   2      430.22      453.74      7.26 o
  -3   4   2        2.87        3.89      2.52 o
  -2   4   2     1030.88     1006.10      8.21 o
  -1   4   2     4578.30     4725.31     16.79 o
   0   4   2     2731.02     2643.89     11.98 o
   1   4   2      159.96      161.38      3.49 o
   2   4   2        2.83        2.67      2.22 o
   3   4   2      344.96      358.30      6.06 o
   4   4   2      261.14      246.57      5.65 o
   5   4   2      181.42      187.66      5.75 o
   6   4   2        8.17        5.56      4.53 o
   7   4   2        9.31        9.86      4.84 o
   8   4   2        0.08        0.00      5.47 o
   9   4   2        4.14        2.82      6.34 o
  -9   5   2        2.63       10.96      5.94 o
  -8   5   2        0.52        1.18      5.32 o
  -7   5   2       40.56       43.26      5.05 o
  -6   5   2        0.17        6.84      3.85 o
  -5   5   2       37.96       38.42      3.58 o
  -4   5   2        0.84        0.00      3.06 o
  -3   5   2      313.77      310.67      5.46 o
  -2   5   2        3.35        2.33      2.33 o
  -1   5   2      163.94      160.14      3.45 o
   0   5   2     1221.52     1127.78      8.21 o
   1   5   2     2403.08     2435.37     12.63 o
   2   5   2       29.26       32.42      2.18 o
   3   5   2     1791.11     1971.32     13.69 o
   4   5   2      101.57       92.41      3.97 o
   5   5   2       12.10        9.29      4.02 o
   6   5   2       17.16       15.10      4.49 o
   7   5   2        3.10        1.76      5.11 o
   8   5   2       27.35       31.66      5.34 o
   9   5   2        9.60        0.00      6.66 o
  -9   6   2       44.43       42.70      6.04 o
  -8   6   2        1.06        2.00      5.22 o
  -7   6   2       42.67       43.55      4.47 o
  -6   6   2       73.34       66.24      4.69 o
  -5   6   2        3.32        7.91      3.58 o
  -4   6   2      288.22      262.64      5.92 o
  -3   6   2      134.47      137.68      3.98 o
  -2   6   2      295.78      326.25      5.42 o
  -1   6   2        4.71        2.11      2.24 o
   0   6   2     2531.66     2666.42     13.44 o
   1   6   2      104.22       89.05      3.04 o
   2   6   2      393.95      412.10      6.07 o
   3   6   2       87.40       93.74      3.73 o
   4   6   2       99.95      100.70      4.47 o
   5   6   2        6.03        5.32      3.89 o
   6   6   2       88.25       81.69      5.07 o
   7   6   2        6.74       12.77      5.03 o
   8   6   2        0.76        0.63      5.65 o
   9   6   2        3.03        3.62      6.52 o
  -9   7   2       75.60       81.06      6.86 o
  -8   7   2       97.54      102.95      6.56 o
  -7   7   2       33.26       33.55      4.77 o
  -6   7   2        3.25        5.29      4.38 o
  -5   7   2        3.24        1.67      3.86 o
  -4   7   2       56.17       45.31      3.38 o
  -3   7   2      479.56      534.00      7.64 o
  -2   7   2      103.91      106.50      3.50 o
  -1   7   2       36.11       38.33      2.35 o
   0   7   2      724.37      704.08      7.39 o
   1   7   2      969.25     1060.44      9.27 o
   2   7   2       87.19       94.35      3.39 o
   3   7   2      210.54      201.80      5.14 o
   4   7   2        1.34        3.65      3.54 o
   5   7   2       25.06       32.72      3.77 o
   6   7   2        0.57        1.90      4.58 o
   7   7   2       37.98       44.97      4.97 o
   8   7   2       14.41        9.82      5.76 o
   9   7   2        2.12        0.00      6.38 o
  -9   8   2       53.65       53.04      6.51 o
  -8   8   2       69.61       70.13      6.72 o
  -7   8   2       84.11       84.71      6.18 o
  -6   8   2       17.53       16.74      4.38 o
  -5   8   2       38.61       36.37      3.89 o
  -4   8   2      122.94      125.36      4.72 o
  -3   8   2       31.81       32.35      2.87 o
  -2   8   2       17.59       19.77      2.51 o
  -1   8   2       40.63       40.38      2.61 o
   0   8   2      527.66      531.45      6.94 o
   1   8   2      406.49      410.25      6.36 o
   2   8   2      586.43      632.26      8.08 o
   3   8   2        0.27        0.00      3.09 o
   4   8   2        0.47        1.68      3.72 o
   5   8   2      160.84      158.15      5.76 o
   6   8   2      115.67      114.26      6.05 o
   7   8   2       39.53       48.67      5.11 o
   8   8   2        1.49        0.00      5.89 o
   9   8   2        5.19        0.25      7.01 o
  -9   9   2        3.51       11.09      6.41 o
  -8   9   2       23.53       16.59      6.25 o
  -7   9   2      112.93      100.37      6.19 o
  -6   9   2      347.00      350.97      9.13 o
  -5   9   2        9.75        6.88      4.21 o
  -4   9   2        1.42        0.00      3.65 o
  -3   9   2       46.39       44.70      3.29 o
  -2   9   2      223.77      211.95      5.13 o
  -1   9   2      210.50      218.97      4.91 o
   0   9   2      237.53      225.14      4.98 o
   1   9   2      798.54      895.13      9.48 o
   2   9   2        1.80        0.10      2.92 o
   3   9   2       15.12       20.38      3.41 o
   4   9   2        0.20        2.91      3.80 o
   5   9   2        5.19        8.78      4.39 o
   6   9   2        8.83       13.02      4.90 o
   7   9   2       11.49       10.14      5.85 o
   8   9   2        9.70        6.27      6.27 o
  -8  10   2       11.68       11.08      5.99 o
  -7  10   2       45.69       42.84      5.23 o
  -6  10   2       12.97        0.00      5.24 o
  -5  10   2       64.68       60.30      4.57 o
  -4  10   2        4.28        4.51      3.87 o
  -3  10   2       85.81       77.77      3.99 o
  -2  10   2       37.29       35.46      2.98 o
  -1  10   2      510.44      517.27      7.75 o
   0  10   2     1916.25     1924.57     14.84 o
   1  10   2       57.71       59.96      3.41 o
   2  10   2       68.44       77.70      3.80 o
   3  10   2      602.22      588.45      9.16 o
   4  10   2       59.27       55.42      4.15 o
   5  10   2        3.42        1.84      4.59 o
   6  10   2       20.12       21.61      4.22 o
   7  10   2        2.26        6.24      5.64 o
   8  10   2       11.48       11.73      6.44 o
  -8  11   2       17.60       33.81      6.86 o
  -7  11   2       41.51       38.16      5.82 o
  -6  11   2      247.33      220.00      7.95 o
  -5  11   2      151.29      151.86      6.21 o
  -4  11   2       60.75       55.01      4.52 o
  -3  11   2      179.19      170.03      5.51 o
  -2  11   2       14.00       13.93      3.23 o
  -1  11   2      282.53      282.39      6.54 o
   0  11   2       13.26       10.85      3.30 o
   1  11   2       13.13       23.08      2.98 o
   2  11   2        6.70       11.29      3.65 o
   3  11   2        0.73        3.02      3.65 o
   4  11   2      120.08      127.57      5.39 o
   5  11   2       33.69       25.05      3.85 o
   6  11   2       25.19       30.36      4.94 o
   7  11   2       72.88       61.69      6.25 o
   8  11   2        3.24        0.00      6.63 o
  -8  12   2       35.51       29.26      5.90 o
  -7  12   2       49.68       49.82      5.84 o
  -6  12   2      114.97      113.86      6.26 o
  -5  12   2      191.93      198.57      7.18 o
  -4  12   2      482.88      464.81      9.35 o
  -3  12   2      549.06      569.13      9.77 o
  -2  12   2       43.47       43.07      3.62 o
  -1  12   2      290.81      333.86      7.01 o
   0  12   2        6.21        6.54      3.27 o
   1  12   2       26.18       20.49      2.90 o
   2  12   2       13.95        8.37      3.82 o
   3  12   2       16.49       21.54      3.63 o
   4  12   2        1.71        8.99      4.19 o
   5  12   2        1.95        3.03      4.72 o
   6  12   2        0.61        6.48      5.15 o
   7  12   2        2.09        6.04      5.83 o
   8  12   2        2.84       13.43      6.35 o
  -8  13   2        0.07        0.00      6.10 o
  -7  13   2        0.83        8.45      5.42 o
  -6  13   2        1.80        0.00      5.19 o
  -5  13   2       31.63       37.58      5.32 o
  -4  13   2      266.18      262.43      7.58 o
  -3  13   2        0.51        1.82      4.21 o
  -2  13   2      145.97      139.58      5.22 o
  -1  13   2       86.71       85.33      4.35 o
   0  13   2      142.55      162.73      5.53 o
   1  13   2      230.13      222.37      6.17 o
   2  13   2       44.46       42.99      4.11 o
   3  13   2        4.66        5.03      4.17 o
   4  13   2       13.83       11.90      4.76 o
   5  13   2       49.33       52.10      4.96 o
   6  13   2       10.75       18.70      5.57 o
   7  13   2        3.69        0.00      6.49 o
  -7  14   2        0.95        2.26      5.86 o
  -6  14   2        1.60        0.00      5.64 o
  -5  14   2      132.41      124.39      6.52 o
  -4  14   2      216.32      194.06      7.54 o
  -3  14   2      171.54      164.77      6.31 o
  -2  14   2      162.11      160.89      6.04 o
  -1  14   2       19.96       17.62      3.23 o
   0  14   2       49.85       42.43      3.86 o
   1  14   2        7.61       11.26      3.93 o
   2  14   2       28.71       31.66      3.71 o
   3  14   2       42.85       47.29      4.76 o
   4  14   2        5.14        0.67      4.88 o
   5  14   2        2.10       12.67      5.03 o
   6  14   2       16.19       21.00      4.99 o
   7  14   2        0.94        0.70      6.28 o
  -7  15   2        0.79        0.00      6.57 o
  -6  15   2        1.43        0.21      5.49 o
  -5  15   2        0.12        0.00      5.34 o
  -4  15   2      181.07      174.52      6.96 o
  -3  15   2        0.01        4.65      4.65 o
  -2  15   2      370.57      372.99      8.63 o
  -1  15   2       49.75       49.80      4.21 o
   0  15   2      140.58      144.59      5.61 o
   1  15   2        0.02        0.00      4.39 o
   2  15   2       86.54       93.59      5.36 o
   3  15   2       25.78       19.15      3.93 o
   4  15   2       23.30       18.52      5.34 o
   5  15   2       47.92       44.51      5.10 o
   6  15   2        7.22        7.39      6.09 o
   7  15   2        7.10        5.57      6.29 o
  -7  16   2        5.55        2.69      6.36 o
  -6  16   2        3.63        0.22      5.75 o
  -5  16   2       76.85       77.82      6.03 o
  -4  16   2        1.65        1.84      5.15 o
  -3  16   2      375.41      370.78      9.62 o
  -2  16   2      431.21      420.30      9.59 o
  -1  16   2        1.61        0.00      4.84 o
   0  16   2       96.00       88.44      5.27 o
   1  16   2        1.36        0.00      4.25 o
   2  16   2        0.06        0.00      4.59 o
   3  16   2      278.24      266.28      8.22 o
   4  16   2        2.26        1.89      5.09 o
   5  16   2        5.49        5.16      5.57 o
   6  16   2       43.48       35.05      5.69 o
  -6  17   2        4.31        0.00      6.03 o
  -5  17   2       50.43       44.51      5.51 o
  -4  17   2       54.05       57.83      5.86 o
  -3  17   2       53.05       53.44      5.29 o
  -2  17   2      169.10      165.27      7.11 o
  -1  17   2       97.76      102.41      5.87 o
   0  17   2       31.04       28.28      4.82 o
   1  17   2       84.34       85.51      5.24 o
   2  17   2       14.17       22.61      4.73 o
   3  17   2       15.17       15.41      5.57 o
   4  17   2       11.07       10.58      5.39 o
   5  17   2        8.22        1.74      6.08 o
   6  17   2        6.02       21.43      6.19 o
  -6  18   2        8.76       21.64      6.32 o
  -5  18   2       14.41        9.60      6.25 o
  -4  18   2        3.04        1.03      5.59 o
  -3  18   2       38.53       41.55      5.05 o
  -2  18   2       11.70       10.18      5.36 o
  -1  18   2      139.73      146.51      7.02 o
   0  18   2      389.19      388.35     10.03 o
   1  18   2       20.63       23.51      5.06 o
   2  18   2       74.10       69.87      5.62 o
   3  18   2       27.93       33.56      5.13 o
   4  18   2       60.76       69.51      6.34 o
   5  18   2        7.17        4.80      5.94 o
   6  18   2        3.18       10.97      6.23 o
  -5  19   2        1.39        0.00      6.12 o
  -4  19   2        0.10        4.60      5.69 o
  -3  19   2       45.83       53.47      6.40 o
  -2  19   2        1.45        1.97      5.53 o
  -1  19   2        1.97        7.11      5.38 o
   0  19   2      136.49      126.70      7.07 o
   1  19   2        4.17        7.15      5.22 o
   2  19   2       61.37       80.67      6.59 o
   3  19   2        0.78        0.00      5.87 o
   4  19   2       35.63       37.08      5.81 o
   5  19   2        0.23       12.27      6.25 o
  -5  20   2        5.77        3.47      6.44 o
  -4  20   2        8.13       10.66      6.25 o
  -3  20   2       38.61       51.53      6.36 o
  -2  20   2        0.15        0.00      5.68 o
  -1  20   2       11.24        5.95      5.95 o
   0  20   2      184.01      172.97      8.17 o
   1  20   2       49.62       47.87      5.37 o
   2  20   2       25.46       23.80      5.10 o
   3  20   2        1.62        8.67      5.78 o
   4  20   2        0.81        7.78      6.13 o
  -4  21   2        4.88        0.00      6.86 o
  -3  21   2       29.03       33.96      6.74 o
  -2  21   2       68.16       66.94      7.39 o
  -1  21   2        0.31        0.00      5.90 o
   0  21   2        1.04        0.00      5.65 o
   1  21   2        0.00        0.00      6.15 o
   2  21   2      208.99      218.63      9.28 o
   3  21   2       14.96       11.08      6.83 o
   4  21   2        5.10        8.47      6.72 o
  -3  22   2        0.00        0.00      6.65 o
  -2  22   2       11.19        4.04      6.89 o
  -1  22   2       37.58       39.32      5.82 o
   0  22   2       13.81       16.65      6.48 o
   1  22   2        0.61        0.00      6.54 o
   2  22   2       27.76       26.86      6.00 o
   3  22   2        0.02        0.50      6.73 o
  -1  23   2        2.52        3.46      6.42 o
   0  23   2        0.06        0.00      6.39 o
   1  23   2        3.28        0.00      6.70 o
  -9   0   3        0.06        2.03      5.85 o
  -7   0   3       48.82       45.94      4.63 o
  -5   0   3       26.90       24.91      3.61 o
  -3   0   3       48.08       44.47      2.66 o
  -1   0   3     1086.46     1188.32      8.46 o
   1   0   3      476.45      423.59      5.33 o
   3   0   3       87.59       91.03      3.41 o
   5   0   3        9.26        9.06      3.65 o
   7   0   3       48.68       47.26      4.95 o
   9   0   3        8.36       16.74      5.98 o
  -9   1   3        2.26        9.01      5.63 o
  -8   1   3      167.91      159.35      7.39 o
  -7   1   3        1.04        4.47      4.80 o
  -6   1   3      441.87      455.99      9.29 o
  -5   1   3        0.34        0.00      3.50 o
  -4   1   3        0.68        0.29      2.89 o
  -3   1   3      152.62      159.75      4.10 o
  -2   1   3       16.59       11.01      1.87 o
  -1   1   3      120.94      108.47      2.88 o
   0   1   3        4.56        3.07      2.01 o
   1   1   3       57.79       59.87      2.46 o
   2   1   3      168.75      171.16      3.93 o
   3   1   3       83.32       93.67      3.52 o
   4   1   3       28.12       24.91      2.72 o
   5   1   3       29.46       31.19      3.91 o
   6   1   3        0.07        0.00      4.21 o
   7   1   3        0.09        0.00      4.79 o
   8   1   3       27.97       32.70      5.59 o
   9   1   3        1.73        0.00      6.46 o
  -9   2   3        0.44        0.45      5.88 o
  -8   2   3       62.13       72.77      5.85 o
  -7   2   3       22.69       17.49      4.33 o
  -6   2   3      296.22      283.57      7.36 o
  -5   2   3       72.16       73.08      4.02 o
  -4   2   3      410.96      447.28      7.28 o
  -3   2   3       32.93       37.74      2.48 o
  -2   2   3       57.55       57.75      2.52 o
  -1   2   3       16.06       17.85      1.77 o
   0   2   3      265.57      280.67      4.33 o
   1   2   3       24.61       22.79      1.93 o
   2   2   3        0.36        2.22      2.36 o
   3   2   3      245.90      241.71      5.17 o
   4   2   3      140.73      129.82      4.57 o
   5   2   3        2.42        0.00      3.82 o
   6   2   3        4.77        3.33      4.39 o
   7   2   3        0.87        0.00      4.81 o
   8   2   3        1.11        3.95      5.61 o
   9   2   3        5.86        0.00      6.73 o
  -9   3   3       13.96       11.85      6.16 o
  -8   3   3        0.46        2.75      5.31 o
  -7   3   3        3.05        5.89      4.71 o
  -6   3   3      137.13      142.29      5.86 o
  -5   3   3        0.01        0.00      3.60 o
  -4   3   3      733.08      818.07      9.81 o
  -3   3   3     1312.27     1327.72     11.12 o
  -2   3   3        5.67        4.62      2.41 o
  -1   3   3      164.79      168.33      3.64 o
   0   3   3      176.16      185.26      3.75 o
   1   3   3      311.11      315.33      4.85 o
   2   3   3       81.26       77.99      3.05 o
   3   3   3      419.82      387.05      6.50 o
   4   3   3       41.29       45.27      3.24 o
   5   3   3        2.94        4.01      4.14 o
   6   3   3       44.71       45.99      4.14 o
   7   3   3        3.23        4.50      4.86 o
   8   3   3        3.81        0.00      5.87 o
   9   3   3       15.20       20.81      5.33 o
  -9   4   3        0.05        8.74      5.75 o
  -8   4   3        5.68        3.58      5.37 o
  -7   4   3        0.75        0.00      4.78 o
  -6   4   3       21.29       21.36      3.78 o
  -5   4   3        0.18        0.37      3.56 o
  -4   4   3      224.10      228.51      5.57 o
  -3   4   3       15.41       17.61      2.32 o
  -2   4   3       26.56       28.90      2.55 o
  -1   4   3      242.62      256.63      4.55 o
   0   4   3     2390.67     2457.26     13.01 o
   1   4   3       42.04       39.96      2.36 o
   2   4   3      151.42      168.11      4.14 o
   3   4   3       71.24       71.99      3.34 o
   4   4   3        3.42        0.55      3.43 o
   5   4   3       49.77       45.41      3.96 o
   6   4   3       91.34       90.58      5.46 o
   7   4   3        0.47        3.65      4.92 o
   8   4   3        0.04        0.00      5.72 o
   9   4   3        3.58        0.98      6.59 o
  -9   5   3        3.30        6.52      6.06 o
  -8   5   3       21.41       20.60      5.86 o
  -7   5   3       75.75       75.84      5.74 o
  -6   5   3       15.59       18.42      3.86 o
  -5   5   3       58.46       49.59      3.91 o
  -4   5   3      289.52      308.26      6.53 o
  -3   5   3        9.50       18.02      2.61 o
  -2   5   3     1464.13     1636.41     11.85 o
  -1   5   3      274.39      258.79      4.77 o
   0   5   3      141.84      136.21      3.61 o
   1   5   3      145.68      138.67      3.70 o
   2   5   3      171.31      157.84      4.21 o
   3   5   3      295.98      286.26      5.93 o
   4   5   3       40.78       38.14      3.32 o
   5   5   3       30.04       32.34      4.06 o
   6   5   3       27.56       27.65      4.45 o
   7   5   3       14.17        6.12      5.56 o
   8   5   3        7.10        7.95      5.80 o
   9   5   3        2.53        3.46      6.42 o
  -9   6   3       12.05       13.01      6.62 o
  -8   6   3        0.49        2.88      5.35 o
  -7   6   3        6.09        1.06      4.97 o
  -6   6   3        7.72        9.76      4.42 o
  -5   6   3      123.09      115.50      4.96 o
  -4   6   3       56.42       58.91      3.56 o
  -3   6   3        0.00        0.00      2.85 o
  -2   6   3      148.00      156.11      4.16 o
  -1   6   3       32.79       39.51      2.49 o
   0   6   3     1548.52     1591.49     11.33 o
   1   6   3      188.56      172.40      4.23 o
   2   6   3        0.92        0.00      2.71 o
   3   6   3       25.47       19.99      2.94 o
   4   6   3      119.29      119.65      5.00 o
   5   6   3        1.86        0.83      4.32 o
   6   6   3       51.66       50.80      5.05 o
   7   6   3       26.77       21.75      4.73 o
   8   6   3        0.39        3.06      5.68 o
   9   6   3        0.37        4.26      6.27 o
  -9   7   3        0.01        6.50      6.02 o
  -8   7   3        2.80        4.83      5.25 o
  -7   7   3      182.58      181.99      7.47 o
  -6   7   3       22.65       30.16      3.93 o
  -5   7   3       12.66       19.46      4.19 o
  -4   7   3      167.11      179.78      5.48 o
  -3   7   3       29.58       33.96      2.92 o
  -2   7   3      657.78      735.11      8.75 o
  -1   7   3     2079.49     2268.75     14.32 o
   0   7   3       67.45       60.80      3.06 o
   1   7   3      344.72      362.86      6.20 o
   2   7   3       73.00       80.23      3.56 o
   3   7   3       82.56       76.86      3.85 o
   4   7   3       65.44       68.08      3.97 o
   5   7   3       95.78       89.15      5.05 o
   6   7   3        1.75        0.00      4.68 o
   7   7   3        7.80        9.28      5.22 o
   8   7   3       30.44       38.53      5.79 o
  -9   8   3        0.00        0.00      6.63 o
  -8   8   3       13.62       19.98      6.02 o
  -7   8   3       38.89       46.97      5.99 o
  -6   8   3        1.93        5.19      4.55 o
  -5   8   3        0.04        5.06      3.94 o
  -4   8   3       98.15       97.14      4.41 o
  -3   8   3        2.14        5.03      3.21 o
  -2   8   3      467.68      495.02      7.54 o
  -1   8   3      512.54      548.80      7.66 o
   0   8   3      763.79      844.10      9.08 o
   1   8   3     1180.62     1295.30     11.60 o
   2   8   3      151.87      153.85      4.72 o
   3   8   3        1.26        1.58      3.50 o
   4   8   3        0.16        0.13      3.89 o
   5   8   3        0.00        1.34      4.19 o
   6   8   3        0.10        0.00      5.00 o
   7   8   3      181.77      167.23      7.56 o
   8   8   3       15.50       20.94      6.60 o
  -9   9   3        0.11       11.80      6.52 o
  -8   9   3       10.37       16.31      5.95 o
  -7   9   3        6.50        4.62      5.40 o
  -6   9   3        0.02        5.55      4.54 o
  -5   9   3       58.75       67.60      4.70 o
  -4   9   3       27.39       28.45      3.47 o
  -3   9   3       26.33       26.23      3.08 o
  -2   9   3        0.00        2.17      2.99 o
  -1   9   3      608.83      581.30      8.23 o
   0   9   3      140.59      181.09      4.88 o
   1   9   3      928.03      948.65     10.47 o
   2   9   3      210.16      210.13      5.49 o
   3   9   3       28.29       33.55      3.47 o
   4   9   3        1.68        1.23      4.08 o
   5   9   3       39.63       42.63      4.98 o
   6   9   3        1.76        4.99      4.81 o
   7   9   3       20.27       33.68      5.51 o
   8   9   3       38.91       45.69      6.76 o
  -8  10   3        1.69        4.30      6.12 o
  -7  10   3       30.27       31.27      4.78 o
  -6  10   3      169.23      185.98      7.18 o
  -5  10   3        3.85        3.84      4.46 o
  -4  10   3        8.44        0.95      4.07 o
  -3  10   3       90.56       87.35      4.38 o
  -2  10   3      158.27      151.89      4.90 o
  -1  10   3        1.94        0.00      3.26 o
   0  10   3       54.18       56.91      3.73 o
   1  10   3      114.08      113.74      4.39 o
   2  10   3       12.48       17.94      2.87 o
   3  10   3       39.54       44.39      3.81 o
   4  10   3        2.92        5.43      4.43 o
   5  10   3       18.03       15.41      4.70 o
   6  10   3       84.93       85.60      5.73 o
   7  10   3       43.73       45.67      5.47 o
   8  10   3       34.12       37.80      6.93 o
  -8  11   3       18.08       21.24      6.30 o
  -7  11   3       16.34       11.13      5.98 o
  -6  11   3        2.32        3.64      5.09 o
  -5  11   3       27.41       35.76      5.00 o
  -4  11   3        0.57        4.45      4.16 o
  -3  11   3        0.66        0.00      3.62 o
  -2  11   3        6.29       10.15      3.58 o
  -1  11   3       77.22       87.33      4.32 o
   0  11   3      897.62      933.90     11.05 o
   1  11   3      146.31      166.63      5.33 o
   2  11   3      159.45      148.86      5.31 o
   3  11   3      101.96       98.43      4.87 o
   4  11   3       10.23       13.55      4.52 o
   5  11   3        0.28        0.00      4.92 o
   6  11   3      213.50      218.56      8.07 o
   7  11   3        0.24        3.69      5.87 o
   8  11   3        0.56        0.00      7.13 o
  -8  12   3        0.84        0.00      6.26 o
  -7  12   3        2.16        1.50      5.77 o
  -6  12   3        0.17        3.79      5.12 o
  -5  12   3        5.64        0.00      5.07 o
  -4  12   3       28.58       37.05      4.56 o
  -3  12   3      249.98      260.18      7.21 o
  -2  12   3        2.46        5.65      3.59 o
  -1  12   3       85.85       88.42      4.42 o
   0  12   3      148.13      149.86      5.23 o
   1  12   3        0.52        0.00      3.61 o
   2  12   3      292.26      302.62      7.69 o
   3  12   3      382.71      380.47      8.51 o
   4  12   3        3.23        2.22      4.76 o
   5  12   3        8.14       13.48      4.79 o
   6  12   3       16.88       14.76      4.59 o
   7  12   3        1.37        0.00      6.07 o
  -8  13   3        9.99       15.67      6.96 o
  -7  13   3        6.59        9.98      5.99 o
  -6  13   3        0.26        0.00      5.15 o
  -5  13   3       34.44       31.98      4.80 o
  -4  13   3      227.58      225.19      7.41 o
  -3  13   3        6.46        4.42      4.42 o
  -2  13   3      149.95      150.64      5.93 o
  -1  13   3      119.01      117.70      5.03 o
   0  13   3       12.06        8.38      4.19 o
   1  13   3        0.19        1.34      4.02 o
   2  13   3        3.06        0.00      4.09 o
   3  13   3       14.74       12.05      4.73 o
   4  13   3      530.32      513.09     10.79 o
   5  13   3       96.78       82.61      5.95 o
   6  13   3        1.16        6.65      5.61 o
   7  13   3        5.33       14.67      5.82 o
  -7  14   3       10.41       18.91      5.99 o
  -6  14   3        2.78        5.79      5.59 o
  -5  14   3       19.77       23.54      4.67 o
  -4  14   3       90.09       92.92      5.62 o
  -3  14   3       63.11       66.87      5.49 o
  -2  14   3      124.09      119.67      5.61 o
  -1  14   3       27.45       26.45      3.84 o
   0  14   3        1.53        0.00      4.09 o
   1  14   3       30.12       36.86      4.17 o
   2  14   3       12.64       10.57      3.63 o
   3  14   3        1.69        0.00      4.70 o
   4  14   3      167.92      133.83      7.61 o
   5  14   3        2.88        4.09      5.26 o
   6  14   3        4.56        4.76      6.06 o
   7  14   3        8.79        9.42      6.76 o
  -7  15   3        0.17        0.96      6.24 o
  -6  15   3        4.28        6.28      5.85 o
  -5  15   3        1.86        1.96      5.50 o
  -4  15   3      171.52      158.83      7.39 o
  -3  15   3       87.75       93.94      5.68 o
  -2  15   3      133.49      138.00      6.01 o
  -1  15   3        0.77        5.19      4.27 o
   0  15   3        1.93        0.00      4.39 o
   1  15   3       20.66       10.50      4.79 o
   2  15   3      438.90      440.04      9.89 o
   3  15   3       97.58       87.49      5.68 o
   4  15   3       24.09       10.82      5.60 o
   5  15   3       14.17        9.41      5.53 o
   6  15   3       12.55       10.17      6.33 o
   7  15   3        0.41        0.00      6.77 o
  -7  16   3        2.40        0.00      6.75 o
  -6  16   3        0.20        9.52      5.67 o
  -5  16   3        0.48        0.00      5.79 o
  -4  16   3       11.84        7.62      5.52 o
  -3  16   3      123.74      122.92      6.40 o
  -2  16   3       33.11       36.44      5.06 o
  -1  16   3        1.99        7.03      4.58 o
   0  16   3       18.11       13.80      4.87 o
   1  16   3        1.23        1.65      4.79 o
   2  16   3       70.96       61.79      5.16 o
   3  16   3       92.77       96.15      6.58 o
   4  16   3       48.61       50.04      5.12 o
   5  16   3       23.93       23.20      5.37 o
   6  16   3       14.30       13.69      6.37 o
  -6  17   3        1.68        0.00      6.17 o
  -5  17   3       59.37       65.76      6.10 o
  -4  17   3       28.88       21.56      5.64 o
  -3  17   3        0.01        0.00      5.48 o
  -2  17   3        1.52        3.06      4.86 o
  -1  17   3       72.03       69.49      5.42 o
   0  17   3       17.92       15.47      5.21 o
   1  17   3       12.31       14.48      5.12 o
   2  17   3        6.47        4.22      4.95 o
   3  17   3       10.13        4.84      5.42 o
   4  17   3       15.67       31.60      5.82 o
   5  17   3        0.42        0.00      6.32 o
   6  17   3        4.32        9.37      6.41 o
  -6  18   3        0.15        0.00      6.46 o
  -5  18   3       13.78       16.26      5.96 o
  -4  18   3       17.46       19.60      6.18 o
  -3  18   3      113.43      112.42      7.03 o
  -2  18   3       16.96       16.88      5.56 o
  -1  18   3        0.01        0.56      5.04 o
   0  18   3       71.39       71.17      5.39 o
   1  18   3      114.20      109.42      6.42 o
   2  18   3        7.13       13.46      5.46 o
   3  18   3       22.37       29.16      5.96 o
   4  18   3        9.93        8.99      6.14 o
   5  18   3        6.91       10.90      6.39 o
  -5  19   3        1.45        4.34      6.26 o
  -4  19   3        6.52        8.10      6.30 o
  -3  19   3        2.52        0.00      5.74 o
  -2  19   3       25.86       30.62      5.72 o
  -1  19   3       16.55       19.52      5.98 o
   0  19   3       71.05       62.83      5.55 o
   1  19   3        6.12       11.64      5.22 o
   2  19   3        6.56       12.64      5.39 o
   3  19   3       18.19       20.67      6.31 o
   4  19   3        0.67        3.24      6.25 o
   5  19   3        0.23        0.00      6.47 o
  -4  20   3        0.23        5.47      5.70 o
  -3  20   3        0.00        0.00      6.09 o
  -2  20   3       10.43        5.21      6.07 o
  -1  20   3       24.09        9.97      6.36 o
   0  20   3       30.44       22.37      6.12 o
   1  20   3        3.98        4.27      5.34 o
   2  20   3        0.00       10.12      5.72 o
   3  20   3        2.85        0.00      5.99 o
   4  20   3        0.11        6.58      6.34 o
  -4  21   3       12.21        1.00      6.77 o
  -3  21   3        2.50        1.20      6.21 o
  -2  21   3       43.00       56.66      6.91 o
  -1  21   3       41.54       38.80      5.64 o
   0  21   3        7.00        8.08      6.28 o
   1  21   3       19.07       26.57      5.90 o
   2  21   3        0.51        0.00      6.30 o
   3  21   3        4.24        0.00      6.82 o
  -2  22   3        0.70       11.47      5.86 o
  -1  22   3        2.71        0.00      6.22 o
   0  22   3        5.63        7.62      6.67 o
   1  22   3        1.75        1.93      6.26 o
   2  22   3        9.07        4.70      6.67 o
  -8   0   4        1.84        1.21      5.65 o
  -6   0   4      106.72      113.63      5.36 o
  -4   0   4      658.05      675.57      9.34 o
  -2   0   4       93.37      103.53      3.66 o
   0   0   4     4364.29     4357.60     18.71 o
   2   0   4       47.26       36.10      2.75 o
   4   0   4       21.03       20.05      2.95 o
   6   0   4       26.94       26.98      3.90 o
   8   0   4        0.01        0.66      5.47 o
  -9   1   4        1.67        7.45      6.05 o
  -8   1   4       23.43       23.63      5.25 o
  -7   1   4       46.75       47.89      5.40 o
  -6   1   4        4.38        1.19      4.47 o
  -5   1   4        3.27        8.89      3.56 o
  -4   1   4      222.16      210.23      5.63 o
  -3   1   4      164.44      158.51      4.43 o
  -2   1   4     1473.32     1540.30     11.55 o
  -1   1   4      225.10      262.06      4.82 o
   0   1   4        6.60        4.92      2.35 o
   1   1   4     2840.20     2935.36     15.73 o
   2   1   4      377.86      340.89      6.08 o
   3   1   4     1050.17     1123.13     11.47 o
   4   1   4      174.30      180.08      5.57 o
   5   1   4        3.60        9.74      4.17 o
   6   1   4        3.39        0.00      4.89 o
   7   1   4        4.32        0.00      5.49 o
   8   1   4        0.85        0.00      5.69 o
  -9   2   4       28.93       33.43      6.55 o
  -8   2   4        3.80        0.00      5.48 o
  -7   2   4        7.32        0.00      5.25 o
  -6   2   4        0.06        0.00      4.20 o
  -5   2   4      199.43      198.68      6.04 o
  -4   2   4      167.12      184.21      5.36 o
  -3   2   4      331.26      338.32      6.29 o
  -2   2   4       24.23       23.35      2.36 o
  -1   2   4      347.82      380.33      5.84 o
   0   2   4        6.26       11.89      2.55 o
   1   2   4      614.35      639.76      7.56 o
   2   2   4      489.39      528.56      7.43 o
   3   2   4      229.40      229.35      5.62 o
   4   2   4        5.10        5.49      3.59 o
   5   2   4      172.39      178.23      6.18 o
   6   2   4        1.47        2.79      4.59 o
   7   2   4       43.46       43.82      5.34 o
   8   2   4       24.55       27.95      5.06 o
  -9   3   4        0.38        0.00      6.35 o
  -8   3   4        2.13        1.43      5.12 o
  -7   3   4        0.13        0.00      4.77 o
  -6   3   4        7.46        9.42      4.56 o
  -5   3   4      167.38      160.98      5.60 o
  -4   3   4        9.63        4.33      3.44 o
  -3   3   4       40.95       36.98      3.35 o
  -2   3   4      283.33      285.96      5.48 o
  -1   3   4      463.95      488.00      6.68 o
   0   3   4       90.27      117.80      3.63 o
   1   3   4     1442.91     1604.87     11.91 o
   2   3   4      210.19      185.29      4.69 o
   3   3   4      240.55      225.80      5.64 o
   4   3   4       63.89       65.64      4.01 o
   5   3   4      118.78      121.94      5.26 o
   6   3   4       12.11       17.23      4.80 o
   7   3   4       19.46       17.29      5.57 o
   8   3   4       10.03       11.52      5.99 o
  -9   4   4        5.52        0.00      6.18 o
  -8   4   4        1.18        0.00      5.38 o
  -7   4   4        8.10        7.35      5.02 o
  -6   4   4       14.28       12.05      4.48 o
  -5   4   4       90.13       94.44      4.65 o
  -4   4   4       15.00       15.50      3.19 o
  -3   4   4      318.42      344.16      6.45 o
  -2   4   4      552.63      591.08      7.75 o
  -1   4   4     3058.26     3297.54     17.16 o
   0   4   4        0.49        2.61      2.53 o
   1   4   4        0.00        0.00      2.76 o
   2   4   4       11.52        5.86      3.16 o
   3   4   4      808.26      841.63     10.40 o
   4   4   4      120.89      101.49      4.60 o
   5   4   4       31.88       31.83      4.05 o
   6   4   4       19.48       17.82      5.21 o
   7   4   4       47.12       52.73      6.03 o
   8   4   4        0.99        0.90      6.05 o
  -9   5   4       14.96        1.44      6.73 o
  -8   5   4        3.03       10.49      5.45 o
  -7   5   4       93.56      100.87      6.57 o
  -6   5   4       15.56       14.03      4.41 o
  -5   5   4        4.90        8.43      3.94 o
  -4   5   4      460.38      466.52      8.29 o
  -3   5   4     1054.04     1187.72     11.80 o
  -2   5   4       44.15       44.93      3.01 o
  -1   5   4      156.41      163.50      4.33 o
   0   5   4      696.39      783.89      8.65 o
   1   5   4      263.51      284.11      5.65 o
   2   5   4        9.44        4.85      3.10 o
   3   5   4        6.47        5.64      3.54 o
   4   5   4        0.23        9.95      3.57 o
   5   5   4      273.77      270.23      7.87 o
   6   5   4      107.76      101.28      5.83 o
   7   5   4        0.93        0.00      5.13 o
   8   5   4        2.64        0.00      6.12 o
  -9   6   4       19.19       19.04      6.59 o
  -8   6   4        5.55        0.00      5.76 o
  -7   6   4        0.03        0.00      5.02 o
  -6   6   4        1.81       11.63      4.52 o
  -5   6   4      101.09       96.49      5.05 o
  -4   6   4       95.55       92.98      4.51 o
  -3   6   4       30.58       34.16      3.21 o
  -2   6   4        2.73        6.35      3.08 o
  -1   6   4       12.43        0.00      3.06 o
   0   6   4      388.29      382.33      6.44 o
   1   6   4      101.25      100.94      3.82 o
   2   6   4       12.16       14.15      2.55 o
   3   6   4       25.02       27.25      3.22 o
   4   6   4        6.26        5.93      3.95 o
   5   6   4       61.63       58.94      4.71 o
   6   6   4        3.98        0.00      5.07 o
   7   6   4       45.36       51.92      6.44 o
   8   6   4       15.48       15.90      6.22 o
  -9   7   4        2.58        0.00      6.70 o
  -8   7   4        0.72        0.00      5.88 o
  -7   7   4       47.39       48.94      4.95 o
  -6   7   4       14.31       14.44      4.15 o
  -5   7   4       31.11       38.96      4.34 o
  -4   7   4        3.84        6.47      3.68 o
  -3   7   4      531.84      550.66      8.73 o
  -2   7   4       51.42       67.36      3.57 o
  -1   7   4      718.72      786.10      9.42 o
   0   7   4     1353.63     1438.15     12.53 o
   1   7   4      311.26      285.03      6.05 o
   2   7   4       10.13        6.65      3.33 o
   3   7   4       35.05       28.24      3.37 o
   4   7   4       54.95       57.68      4.51 o
   5   7   4       24.84       37.39      4.85 o
   6   7   4       85.79       80.25      5.56 o
   7   7   4       22.22       19.73      4.73 o
   8   7   4        0.01       10.56      6.10 o
  -8   8   4       30.14       22.05      6.46 o
  -7   8   4       58.42       62.35      5.47 o
  -6   8   4      180.18      179.78      7.21 o
  -5   8   4      142.46      144.31      5.87 o
  -4   8   4       84.82       86.37      4.77 o
  -3   8   4      546.59      472.69      8.36 o
  -2   8   4       58.58       60.16      3.57 o
  -1   8   4     1300.36     1374.64     13.09 o
   0   8   4       88.18       73.58      3.75 o
   1   8   4        1.82        0.00      3.36 o
   2   8   4       24.95       22.12      3.06 o
   3   8   4      237.84      220.00      6.32 o
   4   8   4      166.09      178.88      6.26 o
   5   8   4      137.74      141.86      6.64 o
   6   8   4        1.65        5.72      5.16 o
   7   8   4       10.66        3.79      6.10 o
   8   8   4        0.13        0.00      6.46 o
  -8   9   4       32.19       36.29      5.48 o
  -7   9   4       76.55       70.21      6.24 o
  -6   9   4      218.64      207.81      7.45 o
  -5   9   4      265.71      260.10      7.52 o
  -4   9   4       42.79       38.89      4.03 o
  -3   9   4       74.13       65.80      4.13 o
  -2   9   4        8.68        5.29      3.68 o
  -1   9   4       25.23       31.18      3.17 o
   0   9   4      845.34      863.65     10.55 o
   1   9   4      892.41      920.64     11.14 o
   2   9   4      175.15      170.57      5.54 o
   3   9   4       37.31       35.22      3.57 o
   4   9   4       10.50       20.76      5.04 o
   5   9   4       21.42       17.43      5.20 o
   6   9   4       21.79       19.02      5.52 o
   7   9   4      147.56      147.95      8.00 o
   8   9   4        0.06        0.00      6.85 o
  -8  10   4       32.29       21.80      5.39 o
  -7  10   4       14.91       13.27      6.22 o
  -6  10   4       16.30       15.05      5.69 o
  -5  10   4        6.35        7.82      4.72 o
  -4  10   4       44.88       42.14      4.23 o
  -3  10   4       25.67       23.14      3.44 o
  -2  10   4       19.28       13.96      4.17 o
  -1  10   4      282.32      263.17      6.46 o
   0  10   4      359.40      372.27      7.35 o
   1  10   4      319.25      337.80      7.21 o
   2  10   4       95.68      100.58      4.72 o
   3  10   4      217.97      201.62      6.71 o
   4  10   4      148.31      148.02      6.06 o
   5  10   4      104.46      112.45      6.10 o
   6  10   4       18.20       17.49      5.50 o
   7  10   4        1.32        3.78      6.44 o
   8  10   4        0.13        0.00      6.78 o
  -8  11   4        0.75        2.41      6.27 o
  -7  11   4        0.58        8.57      5.57 o
  -6  11   4       38.99       35.07      5.34 o
  -5  11   4       27.12       19.92      4.26 o
  -4  11   4       44.31       36.50      4.29 o
  -3  11   4       35.54       38.92      4.34 o
  -2  11   4      275.23      278.71      7.21 o
  -1  11   4       75.53       64.54      4.13 o
   0  11   4       10.04        4.59      3.98 o
   1  11   4        0.00        0.26      3.96 o
   2  11   4       48.58       54.18      4.20 o
   3  11   4       10.60       10.15      4.85 o
   4  11   4       88.49       83.57      5.53 o
   5  11   4       35.88       18.68      5.62 o
   6  11   4        4.32        0.00      5.90 o
   7  11   4        1.43        2.06      6.18 o
  -8  12   4       28.00       27.83      7.20 o
  -7  12   4        2.15        8.65      5.54 o
  -6  12   4        8.46       14.27      5.55 o
  -5  12   4        8.97       13.71      4.63 o
  -4  12   4      344.19      336.16      8.59 o
  -3  12   4       38.54       36.35      4.01 o
  -2  12   4       78.54       78.65      4.73 o
  -1  12   4        8.64       16.07      4.15 o
   0  12   4      474.26      481.05      9.10 o
   1  12   4        0.28        9.95      3.95 o
   2  12   4      347.67      350.24      8.38 o
   3  12   4        3.44        0.00      4.81 o
   4  12   4        5.21        4.94      4.94 o
   5  12   4       10.82        1.89      5.67 o
   6  12   4       35.11       36.11      5.91 o
   7  12   4       12.92       12.53      6.15 o
  -7  13   4       50.47       46.22      5.75 o
  -6  13   4       13.71        6.40      5.99 o
  -5  13   4        5.91        6.90      5.04 o
  -4  13   4       35.40       33.00      4.76 o
  -3  13   4      278.61      267.71      7.73 o
  -2  13   4      125.70      120.64      5.49 o
  -1  13   4        5.60       10.59      4.01 o
   0  13   4       31.80       32.15      4.13 o
   1  13   4       29.92       25.61      3.93 o
   2  13   4        0.76        0.00      4.43 o
   3  13   4      550.01      523.20     10.57 o
   4  13   4      124.91      126.70      6.63 o
   5  13   4       22.57       21.72      4.93 o
   6  13   4        3.83        7.68      5.92 o
   7  13   4        1.05        0.00      6.60 o
  -7  14   4        3.51        8.83      5.96 o
  -6  14   4        0.01        1.08      5.60 o
  -5  14   4        5.15        0.00      5.48 o
  -4  14   4        0.85        6.10      5.02 o
  -3  14   4       71.76       70.04      5.34 o
  -2  14   4       16.77       20.82      4.42 o
  -1  14   4        7.05        3.06      4.43 o
   0  14   4        6.36        4.10      4.41 o
   1  14   4        1.74        2.64      4.50 o
   2  14   4        2.59        3.57      4.54 o
   3  14   4        0.19        0.00      4.85 o
   4  14   4       12.36       12.60      5.64 o
   5  14   4       17.56       20.85      5.99 o
   6  14   4        3.92        0.00      6.39 o
  -7  15   4        0.39        0.00      6.44 o
  -6  15   4        9.27       16.87      6.07 o
  -5  15   4       10.07       10.67      5.75 o
  -4  15   4        1.71        0.00      5.11 o
  -3  15   4       42.38       42.93      4.95 o
  -2  15   4       31.49       29.38      4.37 o
  -1  15   4       12.40        4.89      4.89 o
   0  15   4        9.62       10.22      4.70 o
   1  15   4       16.11       15.70      4.80 o
   2  15   4        0.02        3.10      4.82 o
   3  15   4       21.61       25.29      4.58 o
   4  15   4       26.38       18.59      5.93 o
   5  15   4        0.92        0.00      6.05 o
   6  15   4       10.77       10.21      6.41 o
  -6  16   4        4.36       11.51      6.11 o
  -5  16   4        9.43        6.68      6.03 o
  -4  16   4        7.59        6.98      5.79 o
  -3  16   4        6.13        0.00      5.05 o
  -2  16   4       73.17       67.53      6.25 o
  -1  16   4       12.30       15.29      5.04 o
   0  16   4       48.17       48.60      5.01 o
   1  16   4       84.46       82.25      5.63 o
   2  16   4       74.84       80.91      6.41 o
   3  16   4       24.15       27.70      4.65 o
   4  16   4        4.32        0.00      5.82 o
   5  16   4       26.46       30.97      6.10 o
   6  16   4        8.51        3.22      6.93 o
  -6  17   4        0.33        0.00      6.87 o
  -5  17   4       22.64       38.24      6.11 o
  -4  17   4       25.44       19.36      6.52 o
  -3  17   4       17.56       17.44      4.96 o
  -2  17   4        7.80        4.36      5.69 o
  -1  17   4       21.26       19.05      5.55 o
   0  17   4       50.00       39.98      4.61 o
   1  17   4       60.13       59.17      5.43 o
   2  17   4        0.77        0.00      5.43 o
   3  17   4        0.86        9.21      5.32 o
   4  17   4        2.03       10.94      5.91 o
   5  17   4        1.37        0.23      6.15 o
  -5  18   4        7.05        7.12      6.18 o
  -4  18   4        7.42       15.75      5.99 o
  -3  18   4       41.92       44.49      6.93 o
  -2  18   4        2.32        4.02      5.44 o
  -1  18   4       54.71       59.04      5.71 o
   0  18   4        5.40        2.94      5.68 o
   1  18   4        0.55        2.39      5.37 o
   2  18   4       11.24       20.98      5.14 o
   3  18   4       33.66       39.14      6.70 o
   4  18   4       13.61       18.88      6.22 o
   5  18   4        0.88        0.50      6.94 o
  -5  19   4        0.01        9.72      6.48 o
  -4  19   4        1.13        0.00      6.32 o
  -3  19   4       14.15       19.31      6.21 o
  -2  19   4        0.76        0.21      5.55 o
  -1  19   4       50.89       48.08      6.06 o
   0  19   4       27.06       27.90      5.20 o
   1  19   4       18.49       24.49      5.28 o
   2  19   4       14.76       10.24      5.88 o
   3  19   4        5.65        0.00      6.62 o
   4  19   4        2.15        0.00      6.30 o
  -4  20   4        0.67        0.00      6.41 o
  -3  20   4        1.48        0.00      6.10 o
  -2  20   4        7.89        8.37      6.34 o
  -1  20   4        5.53        6.21      5.99 o
   0  20   4        0.43        2.65      5.75 o
   1  20   4        5.02        7.16      6.05 o
   2  20   4        0.81        0.00      6.22 o
   3  20   4        1.64        6.74      6.02 o
  -3  21   4       23.64       55.49      6.93 o
  -2  21   4        5.46        9.34      5.99 o
  -1  21   4        1.37        0.00      6.58 o
   0  21   4        0.02        7.03      5.85 o
   1  21   4        1.41        0.00      6.40 o
   2  21   4        8.38       14.14      6.82 o
  -1  22   4        1.45        9.21      6.47 o
   0  22   4        0.52        5.70      6.20 o
   1  22   4        4.23        1.76      6.77 o
  -9   0   5       19.89       12.86      7.04 o
  -7   0   5        4.38        6.29      5.18 o
  -5   0   5      208.70      206.12      6.45 o
  -3   0   5       81.99       80.93      3.87 o
  -1   0   5        0.06        0.00      2.73 o
   1   0   5      917.51     1002.49     10.49 o
   3   0   5      166.53      166.93      5.40 o
   5   0   5        0.13        0.00      4.48 o
   7   0   5      116.97      111.96      6.95 o
  -9   1   5        1.49        0.00      6.56 o
  -8   1   5        0.14        0.00      5.53 o
  -7   1   5       34.03       39.50      5.01 o
  -6   1   5        5.92        7.09      4.51 o
  -5   1   5       14.48       12.61      4.34 o
  -4   1   5        0.00        0.00      3.54 o
  -3   1   5       85.39       78.54      3.88 o
  -2   1   5      188.86      181.08      4.98 o
  -1   1   5       60.48       74.94      3.39 o
   0   1   5      941.29     1020.90     10.25 o
   1   1   5      122.06      117.18      4.19 o
   2   1   5      220.60      237.63      5.76 o
   3   1   5       20.09       16.70      2.82 o
   4   1   5        3.65        1.34      4.03 o
   5   1   5       48.77       44.73      4.80 o
   6   1   5       35.54       43.80      5.17 o
   7   1   5        2.28        8.99      5.52 o
   8   1   5       23.70       28.77      5.61 o
  -9   2   5        2.05        6.83      6.10 o
  -8   2   5       16.49       19.23      5.56 o
  -7   2   5        0.02        1.86      5.22 o
  -6   2   5       12.58       19.96      5.19 o
  -5   2   5       10.67        5.36      3.95 o
  -4   2   5       49.48       54.80      3.95 o
  -3   2   5       37.86       32.93      3.27 o
  -2   2   5      182.60      204.06      5.24 o
  -1   2   5      316.73      335.93      6.16 o
   0   2   5       82.91       90.21      3.59 o
   1   2   5      862.63      885.42      9.99 o
   2   2   5      146.06      136.32      4.76 o
   3   2   5      101.54       97.88      4.88 o
   4   2   5      181.55      197.27      6.25 o
   5   2   5        3.27        0.78      4.36 o
   6   2   5        9.84        5.37      5.19 o
   7   2   5        0.22        1.44      5.95 o
   8   2   5        7.72        0.47      6.57 o
  -9   3   5        4.30        2.21      6.63 o
  -8   3   5        0.27       11.20      5.60 o
  -7   3   5       82.01       75.69      6.03 o
  -6   3   5       24.04       23.29      4.76 o
  -5   3   5       35.14       38.05      3.86 o
  -4   3   5       45.38       37.73      4.01 o
  -3   3   5        8.26        9.22      3.55 o
  -2   3   5       60.34       68.78      3.83 o
  -1   3   5     1126.49     1143.59     11.16 o
   0   3   5        1.15        0.00      2.92 o
   1   3   5        4.68        7.19      3.16 o
   2   3   5        8.00       10.76      3.44 o
   3   3   5       38.91       38.16      3.50 o
   4   3   5        0.57        0.00      4.26 o
   5   3   5       55.70       58.00      4.88 o
   6   3   5       18.32       16.45      5.60 o
   7   3   5       29.84       30.86      5.80 o
   8   3   5      108.82       99.62      7.34 o
  -9   4   5       38.87       39.16      7.44 o
  -8   4   5       10.36        8.49      6.09 o
  -7   4   5        2.29       12.76      5.33 o
  -6   4   5       17.63       22.64      4.16 o
  -5   4   5       95.11       93.70      5.10 o
  -4   4   5        0.32       11.51      3.71 o
  -3   4   5      919.18      928.06     11.21 o
  -2   4   5      134.31      140.24      4.88 o
  -1   4   5      620.72      672.46      8.93 o
   0   4   5       82.04       71.55      3.61 o
   1   4   5       69.27       68.85      3.96 o
   2   4   5      387.65      389.21      7.34 o
   3   4   5       23.85       25.31      3.33 o
   4   4   5       18.70       14.99      4.62 o
   5   4   5       24.38       30.72      4.64 o
   6   4   5      170.01      168.58      7.89 o
   7   4   5       25.04       23.24      6.07 o
   8   4   5       14.21       22.20      6.68 o
  -9   5   5       13.82       15.79      7.02 o
  -8   5   5        1.75        7.94      5.73 o
  -7   5   5       90.57       88.31      6.00 o
  -6   5   5        2.85        4.41      4.58 o
  -5   5   5      166.01      173.11      6.41 o
  -4   5   5      169.81      178.00      5.93 o
  -3   5   5        3.40        2.82      3.76 o
  -2   5   5      183.83      195.79      5.39 o
  -1   5   5      247.77      248.86      5.84 o
   0   5   5       29.58       31.60      2.94 o
   1   5   5       37.65       31.11      2.95 o
   2   5   5        7.07       11.75      3.54 o
   3   5   5      597.55      615.07      9.86 o
   4   5   5      149.44      153.95      6.18 o
   5   5   5      105.61      101.91      5.71 o
   6   5   5       35.50       34.63      4.84 o
   7   5   5       29.82       18.26      6.58 o
   8   5   5        7.41        4.11      6.76 o
  -8   6   5       22.47       12.56      6.50 o
  -7   6   5        0.05        5.32      5.32 o
  -6   6   5       41.83       42.31      5.20 o
  -5   6   5        0.05        0.00      4.43 o
  -4   6   5      283.54      271.44      7.21 o
  -3   6   5       19.42       19.12      3.90 o
  -2   6   5      131.54      127.93      4.71 o
  -1   6   5      358.50      341.06      6.76 o
   0   6   5        7.07        4.13      3.28 o
   1   6   5       13.29        6.05      3.63 o
   2   6   5       87.82       76.86      4.15 o
   3   6   5      262.32      248.89      6.84 o
   4   6   5      252.61      236.03      7.10 o
   5   6   5        0.31        0.00      4.84 o
   6   6   5      198.93      196.73      8.18 o
   7   6   5        1.37        7.12      5.83 o
   8   6   5        0.84        0.49      6.37 o
  -8   7   5       38.08       42.49      5.71 o
  -7   7   5        0.98        0.00      5.44 o
  -6   7   5       86.42       90.21      6.05 o
  -5   7   5       57.49       53.84      4.57 o
  -4   7   5       15.50       16.27      3.79 o
  -3   7   5     1351.80     1345.15     14.23 o
  -2   7   5        7.44        4.10      3.63 o
  -1   7   5        1.92        0.00      3.58 o
   0   7   5       33.27       27.60      3.01 o
   1   7   5      293.65      283.88      6.83 o
   2   7   5        0.01        0.00      3.83 o
   3   7   5      104.31      102.75      5.04 o
   4   7   5      212.18      199.30      7.16 o
   5   7   5      113.80      116.21      6.18 o
   6   7   5        1.55        0.00      5.05 o
   7   7   5        0.35        1.76      6.16 o
   8   7   5       15.67       17.44      6.98 o
  -8   8   5        0.52       10.73      5.83 o
  -7   8   5      129.10      111.63      6.82 o
  -6   8   5       11.02       15.00      5.30 o
  -5   8   5      305.58      296.86      8.49 o
  -4   8   5       14.21       20.40      4.08 o
  -3   8   5        8.26       13.64      4.10 o
  -2   8   5        5.90        6.15      3.82 o
  -1   8   5       17.73       23.12      3.54 o
   0   8   5        1.10        4.69      3.52 o
   1   8   5        0.40        0.00      3.76 o
   2   8   5        4.78        2.33      4.01 o
   3   8   5       38.50       37.21      4.10 o
   4   8   5      312.53      297.48      8.21 o
   5   8   5       80.57       78.29      5.66 o
   6   8   5       29.40       24.90      5.18 o
   7   8   5        3.61        0.00      6.08 o
  -8   9   5       11.04       10.26      6.69 o
  -7   9   5        0.54        4.24      5.72 o
  -6   9   5       97.48       89.49      6.04 o
  -5   9   5        0.09        2.69      4.38 o
  -4   9   5       38.78       40.39      4.41 o
  -3   9   5      133.07      118.00      5.28 o
  -2   9   5       55.80       56.66      4.02 o
  -1   9   5        0.12        0.00      3.73 o
   0   9   5       75.14       75.77      4.34 o
   1   9   5      622.70      605.81     10.05 o
   2   9   5      194.96      190.94      6.25 o
   3   9   5     1000.53     1017.08     13.47 o
   4   9   5      214.16      201.46      7.20 o
   5   9   5        5.51        3.65      5.11 o
   6   9   5       15.05       12.29      5.94 o
   7   9   5       17.81       20.98      6.46 o
  -8  10   5       19.92       20.32      6.86 o
  -7  10   5        1.61        7.42      5.89 o
  -6  10   5       67.47       64.19      5.85 o
  -5  10   5       32.20       40.26      5.78 o
  -4  10   5      209.08      186.75      6.83 o
  -3  10   5       20.21       16.03      4.66 o
  -2  10   5      345.30      358.84      7.96 o
  -1  10   5      454.62      452.42      8.62 o
   0  10   5       55.59       55.11      4.07 o
   1  10   5       30.71       29.12      4.58 o
   2  10   5      663.35      643.35     10.80 o
   3  10   5       52.21       46.03      4.48 o
   4  10   5       18.91       15.12      5.26 o
   5  10   5        0.39        0.00      5.29 o
   6  10   5        0.06        0.00      5.70 o
   7  10   5        6.78       14.91      6.39 o
  -7  11   5       61.78       56.31      6.76 o
  -6  11   5       22.22       23.63      4.65 o
  -5  11   5        0.01        0.00      5.10 o
  -4  11   5      445.00      422.27     10.01 o
  -3  11   5        3.43        3.53      4.75 o
  -2  11   5        1.68        0.00      4.33 o
  -1  11   5        1.10        0.00      4.32 o
   0  11   5        4.74        1.11      4.31 o
   1  11   5       98.75      102.88      5.28 o
   2  11   5        6.76        9.16      4.66 o
   3  11   5       43.95       37.22      4.69 o
   4  11   5        5.77       10.27      4.96 o
   5  11   5        0.48        1.17      5.09 o
   6  11   5        4.84        4.14      5.89 o
   7  11   5        6.25        0.00      6.82 o
  -7  12   5       22.53       38.38      6.75 o
  -6  12   5        6.95        7.96      5.66 o
  -5  12   5        0.83        7.98      5.13 o
  -4  12   5       39.47       41.90      5.39 o
  -3  12   5       26.53       15.17      5.00 o
  -2  12   5       60.23       43.22      4.73 o
  -1  12   5       34.07       34.92      4.14 o
   0  12   5       24.27       33.30      4.86 o
   1  12   5      760.32      790.19     12.34 o
   2  12   5       95.89       91.78      5.23 o
   3  12   5       23.78       33.45      5.43 o
   4  12   5       29.97       32.17      5.36 o
   5  12   5       28.16       21.98      5.29 o
   6  12   5       29.90       23.23      6.77 o
   7  12   5       19.00       18.31      7.27 o
  -7  13   5        7.58       18.53      6.50 o
  -6  13   5      105.56      114.23      7.19 o
  -5  13   5       11.84       24.99      5.55 o
  -4  13   5        7.02        0.00      5.65 o
  -3  13   5       38.60       35.03      4.59 o
  -2  13   5      255.72      230.11      7.61 o
  -1  13   5      773.50      815.97     12.67 o
   0  13   5      880.16      855.11     12.96 o
   1  13   5       29.61       23.00      4.15 o
   2  13   5       47.02       47.64      4.85 o
   3  13   5        2.04        1.07      4.99 o
   4  13   5       27.43       32.28      5.41 o
   5  13   5       49.86       62.27      6.99 o
   6  13   5       51.00       49.31      6.78 o
  -7  14   5        3.31        9.97      6.48 o
  -6  14   5       10.04       14.95      6.34 o
  -5  14   5        1.97       11.19      5.59 o
  -4  14   5        2.53        0.00      5.36 o
  -3  14   5      211.25      211.10      7.73 o
  -2  14   5      269.61      255.99      8.05 o
  -1  14   5      122.84      135.68      6.66 o
   0  14   5      292.84      289.29      8.65 o
   1  14   5       10.65       15.38      5.24 o
   2  14   5       43.54       38.64      4.76 o
   3  14   5        8.72        4.50      5.25 o
   4  14   5        0.01        0.00      5.46 o
   5  14   5        0.06        1.76      5.95 o
   6  14   5       27.25       23.02      6.79 o
  -6  15   5       24.35       21.24      6.84 o
  -5  15   5       32.93       39.03      5.85 o
  -4  15   5        1.63        2.82      5.43 o
  -3  15   5       82.75       88.73      6.06 o
  -2  15   5        0.01        0.00      5.24 o
  -1  15   5       27.72       27.50      4.41 o
   0  15   5      279.49      235.97      7.93 o
   1  15   5       35.08       26.32      4.66 o
   2  15   5        0.15        0.00      5.21 o
   3  15   5        0.65        0.99      5.52 o
   4  15   5        0.34        0.00      5.93 o
   5  15   5        0.03        2.30      5.98 o
   6  15   5       44.63       56.61      8.05 o
  -6  16   5        0.08        0.00      6.39 o
  -5  16   5        3.16        1.36      5.90 o
  -4  16   5       42.65       36.79      5.71 o
  -3  16   5       98.91       95.01      6.59 o
  -2  16   5       67.33       66.76      6.50 o
  -1  16   5      156.42      162.00      7.11 o
   0  16   5      120.63      122.85      6.34 o
   1  16   5       26.64       20.85      5.50 o
   2  16   5        0.16        0.00      5.50 o
   3  16   5        2.09        2.49      5.39 o
   4  16   5        1.00        0.00      6.22 o
   5  16   5        7.56        9.12      6.72 o
  -5  17   5       37.57       38.02      6.89 o
  -4  17   5       23.86       27.33      5.11 o
  -3  17   5      115.10      135.18      7.58 o
  -2  17   5       47.04       50.16      6.07 o
  -1  17   5       13.25        5.93      5.74 o
   0  17   5        9.46       13.41      5.72 o
   1  17   5       20.83       16.04      5.82 o
   2  17   5       18.67       18.06      6.02 o
   3  17   5       22.40       38.43      6.11 o
   4  17   5       10.19       17.68      6.28 o
   5  17   5        3.68       12.77      6.26 o
  -5  18   5       98.86      110.04      8.21 o
  -4  18   5       22.20       16.11      7.00 o
  -3  18   5        2.78        2.44      5.55 o
  -2  18   5        1.62        4.70      5.77 o
  -1  18   5       13.35       12.15      5.66 o
   0  18   5        5.34        1.67      5.85 o
   1  18   5       51.04       40.74      5.51 o
   2  18   5       85.89       94.92      7.23 o
   3  18   5       12.05       18.14      6.20 o
   4  18   5        0.25        0.00      6.58 o
  -4  19   5        0.37        4.91      6.13 o
  -3  19   5       14.49       18.24      6.55 o
  -2  19   5        7.38        7.45      6.10 o
  -1  19   5        3.62       17.50      5.76 o
   0  19   5        0.94       12.37      5.75 o
   1  19   5        3.87        0.00      6.05 o
   2  19   5       37.49       32.59      5.78 o
   3  19   5        0.20        0.00      6.52 o
  -3  20   5        7.55        0.00      7.14 o
  -2  20   5        1.40        2.38      6.20 o
  -1  20   5        5.92        3.28      6.32 o
   0  20   5        1.38        3.27      6.07 o
   1  20   5        2.71        8.76      6.15 o
   2  20   5       24.75       28.99      6.09 o
  -1  21   5        0.36        1.48      6.18 o
   0  21   5        4.77        4.44      6.91 o
   1  21   5        2.65       11.74      6.75 o
  -8   0   6       51.04       57.62      6.33 o
  -6   0   6        0.05        5.62      4.57 o
  -4   0   6      215.38      211.86      6.67 o
  -2   0   6      192.32      193.71      5.59 o
   0   0   6       30.72       26.37      3.44 o
   2   0   6       39.25       37.86      3.59 o
   4   0   6       69.87       75.33      4.74 o
   6   0   6       67.73       74.70      6.26 o
   8   0   6       83.99      110.72      8.79 o
  -8   1   6        7.82        7.24      6.33 o
  -7   1   6       21.81       31.93      5.59 o
  -6   1   6        0.46        0.00      5.10 o
  -5   1   6       12.31        8.26      4.67 o
  -4   1   6        3.95        4.59      4.03 o
  -3   1   6      136.21      128.00      5.04 o
  -2   1   6       72.63       68.43      3.85 o
  -1   1   6       19.53       17.62      2.90 o
   0   1   6      153.64      163.13      5.12 o
   1   1   6        0.11        0.00      3.69 o
   2   1   6       40.21       36.00      3.72 o
   3   1   6       94.57       98.29      4.93 o
   4   1   6        9.78        8.26      4.74 o
   5   1   6       13.94       11.75      5.18 o
   6   1   6        4.30        9.98      5.68 o
   7   1   6        5.44        2.89      5.77 o
   8   1   6        1.04       11.05      6.53 o
  -8   2   6        0.01        7.72      5.68 o
  -7   2   6        0.74        1.40      5.41 o
  -6   2   6      167.56      172.96      7.45 o
  -5   2   6       58.43       59.65      4.55 o
  -4   2   6       37.22       37.97      3.92 o
  -3   2   6        6.30        7.11      4.19 o
  -2   2   6      115.05      110.54      4.59 o
  -1   2   6       79.15       77.42      4.06 o
   0   2   6      630.45      647.58      9.31 o
   1   2   6      187.36      215.78      6.08 o
   2   2   6        0.14        1.00      3.76 o
   3   2   6      166.47      169.50      5.94 o
   4   2   6      108.61      106.93      5.55 o
   5   2   6       36.87       40.85      4.87 o
   6   2   6      126.05      124.31      7.09 o
   7   2   6       19.09       11.82      6.91 o
  -8   3   6       39.89       40.51      6.41 o
  -7   3   6       32.79       38.83      5.87 o
  -6   3   6       12.68        8.05      5.00 o
  -5   3   6        5.93        2.69      4.44 o
  -4   3   6        1.99        0.00      4.26 o
  -3   3   6       20.25       16.87      3.73 o
  -2   3   6        1.30        1.80      3.59 o
  -1   3   6      279.11      307.70      6.69 o
   0   3   6        3.86       10.18      3.55 o
   1   3   6      116.06      105.13      4.63 o
   2   3   6       30.73       28.23      3.56 o
   3   3   6       10.90       14.11      4.47 o
   4   3   6      165.45      176.18      6.87 o
   5   3   6        0.76       14.39      4.74 o
   6   3   6      186.33      179.53      7.95 o
   7   3   6       49.40       56.38      6.07 o
  -8   4   6        0.42        0.00      6.01 o
  -7   4   6        7.02       13.70      5.72 o
  -6   4   6       49.56       49.84      5.08 o
  -5   4   6       15.53       17.72      4.99 o
  -4   4   6      128.54      130.94      6.08 o
  -3   4   6      130.28      122.19      5.27 o
  -2   4   6       10.03       10.89      3.43 o
  -1   4   6        0.63        0.00      3.52 o
   0   4   6       10.32        7.62      3.98 o
   1   4   6        0.95        0.00      3.88 o
   2   4   6      291.15      300.70      7.43 o
   3   4   6      121.67      112.40      5.27 o
   4   4   6      173.76      181.84      6.98 o
   5   4   6       38.83       38.08      5.16 o
   6   4   6       42.74       39.96      5.22 o
   7   4   6        4.33       15.65      5.90 o
  -8   5   6      112.96      120.15      7.96 o
  -7   5   6        4.19       15.35      5.19 o
  -6   5   6        7.05        6.08      5.34 o
  -5   5   6        0.24        5.42      4.43 o
  -4   5   6       98.07       92.42      5.17 o
  -3   5   6       23.78       24.40      3.77 o
  -2   5   6       32.86       36.25      3.65 o
  -1   5   6      144.34      171.28      5.46 o
   0   5   6      137.05      146.59      5.32 o
   1   5   6      131.96      137.18      5.13 o
   2   5   6       18.70       17.71      3.47 o
   3   5   6       20.93       22.85      4.51 o
   4   5   6       10.88       16.47      4.52 o
   5   5   6       26.21       33.12      5.61 o
   6   5   6       22.03       20.79      4.89 o
   7   5   6       19.07       22.98      7.58 o
  -8   6   6        3.01        8.31      6.18 o
  -7   6   6       22.79       17.52      6.54 o
  -6   6   6       79.49       78.79      6.40 o
  -5   6   6       14.53       20.50      4.87 o
  -4   6   6       52.21       69.79      5.46 o
  -3   6   6       67.94       64.49      4.45 o
  -2   6   6       59.91       58.67      4.29 o
  -1   6   6       36.65       34.97      4.01 o
   0   6   6        6.29       11.62      3.87 o
   1   6   6       57.04       52.15      4.00 o
   2   6   6      184.41      179.58      6.19 o
   3   6   6        9.36       16.44      4.63 o
   4   6   6      454.77      495.80     10.64 o
   5   6   6       74.51       79.47      5.92 o
   6   6   6       32.16       19.08      6.01 o
   7   6   6       24.07       26.13      7.00 o
  -8   7   6       30.46       36.50      5.80 o
  -7   7   6       16.18       14.22      6.46 o
  -6   7   6       69.12       73.11      6.54 o
  -5   7   6        3.60        2.59      4.83 o
  -4   7   6        1.41        8.59      4.37 o
  -3   7   6      190.45      188.61      6.62 o
  -2   7   6        8.67       10.38      4.18 o
  -1   7   6      144.64      146.69      5.48 o
   0   7   6       93.13      101.85      4.81 o
   1   7   6        2.28        8.03      4.02 o
   2   7   6       98.25       89.31      4.98 o
   3   7   6      124.50      129.79      6.02 o
   4   7   6      368.07      375.29      9.72 o
   5   7   6       40.19       47.47      5.67 o
   6   7   6        0.23        5.08      5.72 o
   7   7   6       12.96       15.91      6.41 o
  -8   8   6        2.48        6.90      6.41 o
  -7   8   6       11.11       13.21      6.17 o
  -6   8   6       58.28       58.23      5.53 o
  -5   8   6       55.54       59.19      4.98 o
  -4   8   6       73.03       71.77      5.01 o
  -3   8   6        0.01        0.00      4.47 o
  -2   8   6       23.24       21.20      4.21 o
  -1   8   6        2.87        0.00      4.08 o
   0   8   6      271.39      253.18      7.07 o
   1   8   6      130.90      122.22      5.45 o
   2   8   6      994.08     1021.39     13.60 o
   3   8   6        0.12        0.00      4.94 o
   4   8   6      179.43      178.50      7.37 o
   5   8   6        7.71       13.01      5.63 o
   6   8   6       21.46       27.72      5.20 o
   7   8   6        6.43       25.44      6.30 o
  -7   9   6        0.19        0.00      5.87 o
  -6   9   6       14.23        8.93      5.68 o
  -5   9   6       25.12       31.19      4.95 o
  -4   9   6      146.49      130.82      6.21 o
  -3   9   6       16.33        9.92      4.96 o
  -2   9   6       41.19       37.10      4.40 o
  -1   9   6       19.63       18.33      3.55 o
   0   9   6       67.89       67.69      4.40 o
   1   9   6        0.00        0.29      4.37 o
   2   9   6      466.28      495.10     10.19 o
   3   9   6      127.86      129.47      6.79 o
   4   9   6       62.55       53.54      5.25 o
   5   9   6        6.26        9.19      5.59 o
   6   9   6       17.40       33.54      6.89 o
   7   9   6        8.69       22.29      6.69 o
  -7  10   6        5.09       11.60      6.26 o
  -6  10   6       28.75       25.11      5.23 o
  -5  10   6       83.72       75.62      5.70 o
  -4  10   6      342.31      327.71      8.91 o
  -3  10   6       51.12       50.66      4.53 o
  -2  10   6        7.33        4.29      4.60 o
  -1  10   6      283.63      267.05      7.63 o
   0  10   6      394.59      390.49      8.67 o
   1  10   6        0.82        4.72      4.57 o
   2  10   6      100.46      107.65      5.61 o
   3  10   6        1.36       11.69      5.15 o
   4  10   6       21.89       17.22      4.50 o
   5  10   6       49.30       58.13      6.18 o
   6  10   6        3.63        0.00      6.39 o
  -7  11   6        3.46        5.49      6.45 o
  -6  11   6       40.24       47.13      6.70 o
  -5  11   6        4.41        4.53      5.51 o
  -4  11   6       54.40       40.78      5.08 o
  -3  11   6        6.42        9.13      4.73 o
  -2  11   6      462.65      469.32      9.86 o
  -1  11   6       21.25       24.88      4.07 o
   0  11   6      566.83      569.20     10.69 o
   1  11   6      313.58      314.09      8.34 o
   2  11   6       40.83       40.90      4.69 o
   3  11   6       82.93       68.28      5.73 o
   4  11   6        3.37        5.05      5.25 o
   5  11   6        0.18       12.14      5.75 o
   6  11   6        8.47       18.10      6.58 o
  -7  12   6       21.82       25.35      5.66 o
  -6  12   6        1.66        0.90      6.26 o
  -5  12   6       33.24       30.48      5.11 o
  -4  12   6        0.05        0.00      5.29 o
  -3  12   6       65.43       61.80      5.31 o
  -2  12   6       39.11       42.55      5.57 o
  -1  12   6       37.22       37.19      4.44 o
   0  12   6      303.80      306.38      8.40 o
   1  12   6        1.56        0.00      5.20 o
   2  12   6       53.39       56.53      5.09 o
   3  12   6        1.30        6.54      5.05 o
   4  12   6        5.24        3.63      5.85 o
   5  12   6       20.85       19.85      6.39 o
   6  12   6        9.63       14.55      6.79 o
  -6  13   6        0.25        0.00      6.25 o
  -5  13   6        3.25        3.19      5.74 o
  -4  13   6      124.02      118.92      6.91 o
  -3  13   6      288.85      297.31      8.93 o
  -2  13   6      560.65      525.98     11.43 o
  -1  13   6        0.00        0.00      5.02 o
   0  13   6      115.40      110.41      6.06 o
   1  13   6        5.92        0.00      5.12 o
   2  13   6        2.71        0.00      5.33 o
   3  13   6        5.03        8.01      5.66 o
   4  13   6       11.50        9.04      6.09 o
   5  13   6       20.52       20.35      6.86 o
   6  13   6       17.32       15.28      6.76 o
  -6  14   6        3.41        4.81      6.97 o
  -5  14   6        9.13        2.00      6.20 o
  -4  14   6       21.66       13.82      6.40 o
  -3  14   6        5.17        0.97      5.45 o
  -2  14   6       42.72       50.57      5.22 o
  -1  14   6       38.83       40.13      5.11 o
   0  14   6        3.53        0.00      5.28 o
   1  14   6        2.13        5.75      5.20 o
   2  14   6        2.10        7.91      5.60 o
   3  14   6       82.95       82.98      6.13 o
   4  14   6        0.58        0.00      5.91 o
   5  14   6       15.30        9.97      6.88 o
  -6  15   6        4.01        8.74      6.74 o
  -5  15   6        0.56        0.00      6.24 o
  -4  15   6      166.85      152.60      8.21 o
  -3  15   6        1.12        3.67      5.92 o
  -2  15   6      248.99      230.62      8.26 o
  -1  15   6       57.68       52.67      5.96 o
   0  15   6      138.90      135.05      6.92 o
   1  15   6        3.15       14.46      5.08 o
   2  15   6        0.34        7.50      5.07 o
   3  15   6       29.63       34.43      5.35 o
   4  15   6        8.27        0.00      6.40 o
   5  15   6        0.17        0.00      6.41 o
  -5  16   6       17.55       18.08      6.99 o
  -4  16   6       61.69       70.29      7.01 o
  -3  16   6        0.34        0.00      5.79 o
  -2  16   6       14.94        8.68      5.99 o
  -1  16   6      194.94      168.99      7.71 o
   0  16   6       96.78       92.27      6.47 o
   1  16   6        5.90        2.26      5.76 o
   2  16   6       29.99       29.39      6.18 o
   3  16   6        5.27        3.36      6.27 o
   4  16   6        9.03       19.56      6.44 o
  -4  17   6       37.97       31.95      6.15 o
  -3  17   6        7.00        9.45      5.85 o
  -2  17   6       44.17       47.19      5.65 o
  -1  17   6        9.05       13.23      5.76 o
   0  17   6        3.44        3.41      5.75 o
   1  17   6      175.57      192.83      8.46 o
   2  17   6        4.31        3.80      6.04 o
   3  17   6        0.13        0.00      6.33 o
   4  17   6        1.28        6.97      6.97 o
  -4  18   6       47.55       41.64      7.68 o
  -3  18   6        3.64        0.00      6.39 o
  -2  18   6        0.30        0.00      6.41 o
  -1  18   6       43.58       50.37      6.07 o
   0  18   6        0.03        0.67      5.84 o
   1  18   6       75.79       90.55      7.07 o
   2  18   6       27.89       31.03      6.11 o
   3  18   6       19.44       23.85      7.38 o
  -3  19   6        0.10        3.23      6.45 o
  -2  19   6        1.28        0.00      6.26 o
  -1  19   6        0.96        8.28      6.15 o
   0  19   6        0.02        5.68      6.38 o
   1  19   6        0.11        0.00      6.24 o
   2  19   6        0.49        0.00      6.92 o
  -1  20   6        1.23        5.23      6.48 o
   0  20   6       27.67       16.43      6.97 o
  -7   0   7       65.26       86.21      6.92 o
  -5   0   7     1415.27     1532.87     18.02 o
  -3   0   7      690.24      692.96     11.45 o
  -1   0   7      272.58      284.51      7.20 o
   1   0   7      279.16      261.67      7.15 o
   3   0   7       18.16       15.92      4.89 o
   5   0   7       51.72       53.08      6.18 o
   7   0   7       73.99       74.49      7.02 o
  -8   1   7       12.33        9.93      6.79 o
  -7   1   7       97.30      100.88      7.14 o
  -6   1   7       40.74       51.29      6.00 o
  -5   1   7        7.98        8.18      5.39 o
  -4   1   7        1.84        7.43      4.74 o
  -3   1   7      106.93       99.86      5.55 o
  -2   1   7        3.58        4.67      4.12 o
  -1   1   7       64.27       65.95      4.40 o
   0   1   7        0.02        2.66      3.86 o
   1   1   7       39.14       35.17      3.98 o
   2   1   7       19.11       17.63      3.93 o
   3   1   7       15.27       18.80      4.74 o
   4   1   7        1.24        5.22      4.87 o
   5   1   7       10.90       18.17      5.41 o
   6   1   7       24.36       20.96      6.26 o
   7   1   7       28.57       27.11      6.30 o
  -8   2   7       17.56       12.16      7.30 o
  -7   2   7      218.05      219.05      9.14 o
  -6   2   7        1.18        5.83      5.25 o
  -5   2   7      633.14      662.20     12.52 o
  -4   2   7        0.58        0.00      4.93 o
  -3   2   7      503.88      502.95      9.91 o
  -2   2   7        3.10        0.28      4.16 o
  -1   2   7      247.22      254.19      7.01 o
   0   2   7        4.42        0.00      4.16 o
   1   2   7       47.23       50.97      4.85 o
   2   2   7        0.07        0.00      4.40 o
   3   2   7        1.39        0.00      4.61 o
   4   2   7        2.22        0.00      5.25 o
   5   2   7        2.29        0.00      5.44 o
   6   2   7        7.28        4.77      6.08 o
   7   2   7        1.65       10.93      6.56 o
  -8   3   7        0.01        6.61      6.37 o
  -7   3   7       71.98       77.54      7.66 o
  -6   3   7       50.42       46.31      5.30 o
  -5   3   7        0.59        0.00      5.48 o
  -4   3   7       95.62      102.12      5.80 o
  -3   3   7     1270.02     1322.08     15.58 o
  -2   3   7       31.67       27.94      4.07 o
  -1   3   7      294.20      287.39      7.38 o
   0   3   7      238.95      243.02      6.83 o
   1   3   7        0.76        3.23      4.35 o
   2   3   7       20.89       15.75      4.90 o
   3   3   7      238.33      225.72      7.58 o
   4   3   7        8.97        4.24      5.30 o
   5   3   7       34.24       32.73      6.27 o
   6   3   7        5.69        8.75      5.90 o
   7   3   7        9.28       20.06      6.60 o
  -8   4   7       53.87       51.67      6.92 o
  -7   4   7       61.99       65.50      6.86 o
  -6   4   7        1.96        0.00      5.36 o
  -5   4   7        2.71        3.40      4.84 o
  -4   4   7       97.98      104.98      6.21 o
  -3   4   7      233.48      242.02      7.28 o
  -2   4   7        9.47       18.44      4.00 o
  -1   4   7      895.14      869.34     12.22 o
   0   4   7       20.49       19.55      4.30 o
   1   4   7        7.28        9.71      4.43 o
   2   4   7       41.01       41.11      4.38 o
   3   4   7       20.01       24.15      4.41 o
   4   4   7      100.10      101.05      5.91 o
   5   4   7       69.15       74.40      6.35 o
   6   4   7        1.99        0.00      6.19 o
   7   4   7        0.32        0.00      6.42 o
  -8   5   7        0.67        5.75      6.75 o
  -7   5   7       54.44       60.09      6.73 o
  -6   5   7       44.75       48.17      5.44 o
  -5   5   7       49.73       44.66      5.11 o
  -4   5   7       21.96       16.65      5.33 o
  -3   5   7        0.05        0.62      4.63 o
  -2   5   7       70.43       61.58      4.68 o
  -1   5   7      585.76      577.67     10.16 o
   0   5   7      187.13      203.21      6.55 o
   1   5   7      379.51      390.01      8.96 o
   2   5   7       64.97       54.81      4.79 o
   3   5   7      166.67      158.15      6.67 o
   4   5   7        1.97        5.10      5.10 o
   5   5   7        9.13        7.65      5.63 o
   6   5   7        3.29        0.00      6.27 o
   7   5   7        1.46        0.75      6.49 o
  -7   6   7        0.18        7.74      6.15 o
  -6   6   7        7.93        2.46      5.74 o
  -5   6   7        1.52        3.16      5.21 o
  -4   6   7        0.06        0.00      4.94 o
  -3   6   7      533.34      521.73     10.36 o
  -2   6   7        9.46       11.71      4.35 o
  -1   6   7      234.76      233.69      7.03 o
   0   6   7        0.26        6.42      4.38 o
   1   6   7      283.32      272.75      7.68 o
   2   6   7       10.76       15.34      5.06 o
   3   6   7      283.81      278.43      8.54 o
   4   6   7       14.06        8.92      5.57 o
   5   6   7        0.67        4.71      5.53 o
   6   6   7        1.28        0.00      6.59 o
  -7   7   7        6.52        6.03      6.26 o
  -6   7   7       10.59       15.91      5.45 o
  -5   7   7       88.71       98.86      6.29 o
  -4   7   7       26.85       31.29      4.37 o
  -3   7   7       43.31       44.47      5.38 o
  -2   7   7       14.63       17.80      3.71 o
  -1   7   7      584.71      551.07     10.47 o
   0   7   7        9.86       19.28      5.12 o
   1   7   7      157.64      154.05      6.35 o
   2   7   7        1.30        4.88      4.88 o
   3   7   7        0.34        1.57      5.24 o
   4   7   7        5.42        0.38      5.51 o
   5   7   7        8.85        7.32      5.65 o
   6   7   7       21.13       27.11      6.95 o
  -7   8   7        6.75        1.42      6.63 o
  -6   8   7        0.66        0.43      5.79 o
  -5   8   7        0.12        0.98      5.27 o
  -4   8   7       80.16       78.66      5.94 o
  -3   8   7      151.76      135.84      6.40 o
  -2   8   7       39.56       38.26      4.64 o
  -1   8   7      124.16      124.33      5.93 o
   0   8   7        6.43        2.81      4.68 o
   1   8   7      798.49      789.73     12.44 o
   2   8   7       49.23       51.25      5.55 o
   3   8   7        3.11        5.75      5.03 o
   4   8   7        0.03        2.34      5.46 o
   5   8   7        0.38        0.00      5.99 o
   6   8   7        0.15        9.70      6.15 o
  -7   9   7        0.57        0.00      6.05 o
  -6   9   7        0.47        4.18      5.50 o
  -5   9   7        3.53        3.62      5.42 o
  -4   9   7        7.76        7.05      5.20 o
  -3   9   7        1.32        0.00      5.04 o
  -2   9   7       47.64       38.35      4.65 o
  -1   9   7        9.87       12.47      4.86 o
   0   9   7        3.06        3.72      4.53 o
   1   9   7      102.62      119.42      6.15 o
   2   9   7        2.22        3.30      5.21 o
   3   9   7      235.79      248.64      8.37 o
   4   9   7        1.47        4.22      5.62 o
   5   9   7        4.52        0.66      6.15 o
   6   9   7        0.87        0.00      6.29 o
  -7  10   7        9.82       16.64      6.70 o
  -6  10   7        1.60       10.18      6.10 o
  -5  10   7        6.39        3.32      5.39 o
  -4  10   7        8.68        9.98      5.38 o
  -3  10   7        6.19       12.44      4.69 o
  -2  10   7        3.46        7.59      4.66 o
  -1  10   7      144.35      135.40      6.25 o
   0  10   7        1.30        0.17      4.89 o
   1  10   7      221.78      225.81      8.30 o
   2  10   7       28.47       25.42      4.33 o
   3  10   7      253.42      257.25      8.66 o
   4  10   7        8.05        6.42      6.01 o
   5  10   7        8.63        0.00      6.32 o
   6  10   7        3.73       12.65      6.70 o
  -6  11   7        0.12        0.93      6.05 o
  -5  11   7        0.09        0.00      6.00 o
  -4  11   7       52.61       48.58      5.78 o
  -3  11   7       22.08        9.37      5.81 o
  -2  11   7        3.34        9.88      5.03 o
  -1  11   7       69.55       59.27      5.80 o
   0  11   7       17.90       14.76      4.92 o
   1  11   7      121.99      114.94      6.29 o
   2  11   7        2.16        2.06      5.25 o
   3  11   7      209.34      220.66      8.57 o
   4  11   7        4.71        0.00      5.99 o
   5  11   7       37.61       43.06      5.59 o
  -6  12   7        3.22       12.97      6.25 o
  -5  12   7        9.60        6.43      5.99 o
  -4  12   7        0.06        0.00      5.58 o
  -3  12   7        1.84        0.00      5.66 o
  -2  12   7       30.61       20.07      6.00 o
  -1  12   7        0.26        0.00      5.14 o
   0  12   7       97.46       95.55      6.25 o
   1  12   7        0.01        0.00      5.06 o
   2  12   7        3.76        0.00      5.66 o
   3  12   7       41.93       44.62      5.58 o
   4  12   7       31.72       27.92      5.76 o
   5  12   7       49.66       58.84      7.44 o
  -6  13   7        9.53        9.93      6.70 o
  -5  13   7        8.43        0.00      6.44 o
  -4  13   7        0.03       18.05      5.59 o
  -3  13   7       88.19       81.47      6.31 o
  -2  13   7       13.19       14.10      5.68 o
  -1  13   7        0.23        0.00      5.38 o
   0  13   7        0.00        0.00      4.99 o
   1  13   7        8.38        0.20      5.48 o
   2  13   7        4.34        0.00      5.69 o
   3  13   7       12.02       19.33      6.01 o
   4  13   7       17.16       19.06      6.43 o
   5  13   7      106.91      115.96      9.19 o
  -5  14   7       15.64       28.63      6.44 o
  -4  14   7       10.00        2.69      6.26 o
  -3  14   7        0.88        0.00      5.73 o
  -2  14   7       14.29       20.89      4.71 o
  -1  14   7        9.34       10.05      5.63 o
   0  14   7       20.08       15.88      5.83 o
   1  14   7        1.98        5.94      5.53 o
   2  14   7        9.09       17.41      5.52 o
   3  14   7       10.07       14.31      6.26 o
   4  14   7        2.17        0.72      6.44 o
  -5  15   7        8.29        0.00      6.69 o
  -4  15   7        8.81        3.26      6.06 o
  -3  15   7        0.49        5.99      5.99 o
  -2  15   7        2.74        4.07      5.57 o
  -1  15   7        5.31        7.37      5.69 o
   0  15   7       16.10       26.53      5.89 o
   1  15   7        0.01        0.00      6.00 o
   2  15   7        0.20        0.00      5.99 o
   3  15   7       59.39       85.31      6.76 o
   4  15   7       16.00       33.93      6.69 o
  -4  16   7        2.44        6.81      6.32 o
  -3  16   7        0.46       12.53      6.03 o
  -2  16   7        5.52        3.59      6.06 o
  -1  16   7       20.82       16.12      6.18 o
   0  16   7       74.68       69.58      6.62 o
   1  16   7        0.18        3.14      5.84 o
   2  16   7       11.30       15.54      6.49 o
   3  16   7        2.71        0.00      6.80 o
  -3  17   7        0.18        1.94      6.31 o
  -2  17   7       18.38       22.34      6.59 o
  -1  17   7       12.43        3.47      6.25 o
   0  17   7        7.91        7.41      6.71 o
   1  17   7        0.10        0.00      6.35 o
   2  17   7       21.46       40.50      6.30 o
  -2  18   7        9.30        8.13      6.65 o
  -1  18   7        0.30        0.00      6.55 o
   0  18   7       26.12       24.28      6.80 o
   1  18   7       31.63       33.02      6.16 o
  -6   0   8      216.12      218.72      9.18 o
  -4   0   8      754.22      738.00     13.19 o
  -2   0   8      486.87      501.53     10.45 o
   0   0   8       53.80       48.97      4.69 o
   2   0   8      109.06      137.31      6.59 o
   4   0   8      378.76      399.64     11.25 o
   6   0   8        1.90        0.00      6.44 o
  -7   1   8       35.64       35.11      7.07 o
  -6   1   8        6.81        8.32      6.19 o
  -5   1   8      109.28      113.83      7.21 o
  -4   1   8      212.59      205.30      7.73 o
  -3   1   8      187.30      193.06      7.24 o
  -2   1   8      215.43      214.93      7.23 o
  -1   1   8       52.91       54.63      4.38 o
   0   1   8       24.46       26.17      4.39 o
   1   1   8       66.28       54.46      4.99 o
   2   1   8       21.72       15.74      5.42 o
   3   1   8       18.19       11.06      5.62 o
   4   1   8      158.37      182.69      8.29 o
   5   1   8       29.44       40.00      6.70 o
   6   1   8       12.87       10.03      6.45 o
  -7   2   8       16.22        9.22      6.62 o
  -6   2   8       36.52       35.39      5.58 o
  -5   2   8       27.86       31.32      4.70 o
  -4   2   8       16.71       34.66      5.59 o
  -3   2   8       50.69       39.56      4.73 o
  -2   2   8        6.75       11.77      4.68 o
  -1   2   8      137.28      118.64      6.00 o
   0   2   8      162.47      153.81      6.32 o
   1   2   8       76.20       93.26      5.84 o
   2   2   8      401.83      365.65      9.41 o
   3   2   8        2.82        0.00      5.65 o
   4   2   8        3.21        0.00      5.74 o
   5   2   8       58.30       51.71      6.74 o
   6   2   8       18.24       29.97      5.99 o
  -7   3   8       20.23       36.20      7.15 o
  -6   3   8       12.23       18.37      5.83 o
  -5   3   8       59.08       59.64      6.12 o
  -4   3   8      207.79      211.85      8.22 o
  -3   3   8      131.76      123.94      6.84 o
  -2   3   8       90.98       78.81      5.22 o
  -1   3   8       19.68       12.74      4.94 o
   0   3   8       69.42       83.65      5.43 o
   1   3   8        0.25        0.00      4.91 o
   2   3   8       16.37        5.16      5.50 o
   3   3   8      380.16      377.90      9.98 o
   4   3   8       44.45       48.53      5.99 o
   5   3   8        2.11        0.00      6.35 o
   6   3   8       51.73       45.14      6.28 o
  -7   4   8       18.62       33.90      6.25 o
  -6   4   8        1.88        0.00      6.12 o
  -5   4   8       46.37       47.75      6.19 o
  -4   4   8        8.81       16.24      5.35 o
  -3   4   8       79.71       81.08      5.89 o
  -2   4   8      300.76      285.12      8.14 o
  -1   4   8       27.42       22.64      4.04 o
   0   4   8       25.09       24.79      4.37 o
   1   4   8       59.57       53.56      4.82 o
   2   4   8      167.94      170.19      7.34 o
   3   4   8       34.89       28.33      5.40 o
   4   4   8        2.84        2.22      5.85 o
   5   4   8        4.34        8.40      5.97 o
   6   4   8        0.04        7.31      6.33 o
  -7   5   8        5.58        1.95      6.81 o
  -6   5   8       48.25       54.91      6.20 o
  -5   5   8        0.35       17.23      5.07 o
  -4   5   8        5.68        7.69      5.44 o
  -3   5   8       71.88       78.64      5.46 o
  -2   5   8      222.67      199.09      7.44 o
  -1   5   8        0.82        2.64      4.78 o
   0   5   8      722.52      708.05     12.33 o
   1   5   8        0.41        0.00      5.08 o
   2   5   8       72.15       79.03      6.22 o
   3   5   8        0.25        7.20      5.30 o
   4   5   8       17.77       13.73      5.94 o
   5   5   8        1.77        0.00      6.05 o
   6   5   8        3.65       11.09      6.41 o
  -7   6   8       24.96       39.99      7.16 o
  -6   6   8        2.00        4.27      6.30 o
  -5   6   8        2.85        1.44      5.57 o
  -4   6   8        0.22        0.00      5.16 o
  -3   6   8       41.59       37.98      5.04 o
  -2   6   8       28.13       28.44      5.17 o
  -1   6   8        8.32       15.85      5.06 o
   0   6   8       31.70       31.76      5.07 o
   1   6   8      137.38      141.67      6.59 o
   2   6   8        7.00       16.13      5.26 o
   3   6   8        3.10        0.00      5.60 o
   4   6   8       53.01       54.04      5.84 o
   5   6   8       45.86       62.60      6.83 o
   6   6   8        5.39        1.50      7.00 o
  -7   7   8        6.03        0.00      7.03 o
  -6   7   8        7.56        7.33      6.19 o
  -5   7   8       50.23       44.25      6.11 o
  -4   7   8       37.25       28.38      5.09 o
  -3   7   8        3.30        6.64      4.98 o
  -2   7   8       98.79       98.41      5.84 o
  -1   7   8       11.72       15.24      5.19 o
   0   7   8      183.08      174.81      6.95 o
   1   7   8      158.30      156.19      6.94 o
   2   7   8       27.48       24.88      4.83 o
   3   7   8        7.42        5.92      5.53 o
   4   7   8       18.47       19.37      6.17 o
   5   7   8        5.55        0.00      6.72 o
  -6   8   8        7.72       10.29      6.32 o
  -5   8   8        3.87        0.00      6.03 o
  -4   8   8        2.28        1.60      5.62 o
  -3   8   8        9.22        4.73      5.11 o
  -2   8   8       37.05       30.39      4.73 o
  -1   8   8      379.14      356.15      9.49 o
   0   8   8       68.78       66.82      5.72 o
   1   8   8        2.70        1.10      5.30 o
   2   8   8      117.23      108.24      6.49 o
   3   8   8        3.83       16.60      5.67 o
   4   8   8        4.98        9.80      6.53 o
   5   8   8        3.21        0.00      6.62 o
  -6   9   8        0.66        2.87      5.98 o
  -5   9   8        0.06        0.00      5.75 o
  -4   9   8       20.29       19.18      5.98 o
  -3   9   8       69.32       67.36      5.85 o
  -2   9   8       48.16       50.50      5.82 o
  -1   9   8        0.54        1.66      5.34 o
   0   9   8        7.75        0.00      5.53 o
   1   9   8       24.81       26.57      5.46 o
   2   9   8       93.17       95.52      6.49 o
   3   9   8        0.19        0.00      5.82 o
   4   9   8       24.29       26.13      5.58 o
   5   9   8        1.57       11.14      5.81 o
  -6  10   8        0.19        5.40      6.38 o
  -5  10   8       16.08       19.09      6.36 o
  -4  10   8       51.50       48.69      5.95 o
  -3  10   8        4.41        0.00      5.44 o
  -2  10   8        0.71        0.00      5.24 o
  -1  10   8        4.70       13.71      5.33 o
   0  10   8       15.50       21.74      5.53 o
   1  10   8        2.11        2.92      5.45 o
   2  10   8        3.97        4.26      5.68 o
   3  10   8       19.68       33.21      7.07 o
   4  10   8       21.93       29.38      5.51 o
   5  10   8        0.23        7.69      6.45 o
  -5  11   8        5.54        2.81      6.32 o
  -4  11   8       49.18       45.66      5.93 o
  -3  11   8       13.81       11.05      5.83 o
  -2  11   8       24.38       25.94      5.23 o
  -1  11   8        0.02        0.00      5.33 o
   0  11   8       26.13       17.60      5.54 o
   1  11   8       18.80       31.48      6.06 o
   2  11   8       63.55       82.43      7.13 o
   3  11   8        3.19       10.39      6.19 o
   4  11   8        9.38        2.60      6.85 o
  -5  12   8       24.33       14.73      7.25 o
  -4  12   8       16.74       22.24      6.36 o
  -3  12   8       15.82       19.44      6.05 o
  -2  12   8        1.15        0.42      5.63 o
  -1  12   8        3.91        8.61      5.33 o
   0  12   8        9.86        9.86      5.54 o
   1  12   8        0.55        0.00      5.65 o
   2  12   8       17.37       21.50      6.52 o
   3  12   8        0.27        3.43      6.17 o
   4  12   8       25.48       29.73      6.82 o
  -5  13   8        2.27        0.00      6.48 o
  -4  13   8        2.19        2.35      6.11 o
  -3  13   8        0.50        0.00      6.05 o
  -2  13   8        8.51       11.28      6.29 o
  -1  13   8        2.39        3.20      5.55 o
   0  13   8        3.00        0.00      6.19 o
   1  13   8       14.83       16.54      6.09 o
   2  13   8        0.43        0.00      6.08 o
   3  13   8        6.17        9.70      6.63 o
  -4  14   8        0.08        0.00      6.33 o
  -3  14   8        1.60        0.47      6.52 o
  -2  14   8        1.41        7.45      6.09 o
  -1  14   8        4.25       10.66      6.00 o
   0  14   8       17.73       10.23      6.45 o
   1  14   8        4.61       17.43      6.11 o
   2  14   8        2.83        0.00      6.79 o
   3  14   8       17.66       28.71      5.64 o
  -3  15   8        5.95        2.91      6.78 o
  -2  15   8       19.92       12.22      6.82 o
  -1  15   8       29.42       23.63      6.25 o
   0  15   8        1.81        2.55      6.49 o
   1  15   8       10.28       13.68      6.60 o
   2  15   8        2.87        2.19      6.57 o
  -2  16   8        1.01        0.49      6.37 o
  -1  16   8        4.70        2.42      6.52 o
   0  16   8        7.11       14.99      6.29 o
   1  16   8       16.62        4.18      7.37 o
  -5   0   9       19.15       31.10      5.66 o
  -3   0   9      388.16      398.36     10.60 o
  -1   0   9       15.72       12.69      5.26 o
   1   0   9        8.70       13.23      5.40 o
   3   0   9      416.93      403.16     10.99 o
   5   0   9       14.67        7.23      6.75 o
  -6   1   9        1.38        7.78      6.13 o
  -5   1   9       37.99       33.33      5.67 o
  -4   1   9       22.47       32.31      5.89 o
  -3   1   9       21.25       32.30      5.96 o
  -2   1   9        0.20        0.00      5.36 o
  -1   1   9       27.98       27.62      5.09 o
   0   1   9      132.62      104.01      6.20 o
   1   1   9        5.96        5.04      5.41 o
   2   1   9        5.59        0.00      5.85 o
   3   1   9        0.20        0.00      5.58 o
   4   1   9        0.68        0.00      6.22 o
   5   1   9       19.90       21.97      6.76 o
  -6   2   9        6.47        2.37      5.92 o
  -5   2   9        5.90        7.00      6.12 o
  -4   2   9        2.48       14.70      5.72 o
  -3   2   9       30.28       24.16      4.83 o
  -2   2   9      120.47      116.06      6.71 o
  -1   2   9        0.87        3.47      5.12 o
   0   2   9       27.79       25.29      4.95 o
   1   2   9       21.14       13.32      5.82 o
   2   2   9       23.17       22.33      6.07 o
   3   2   9       27.46       41.56      6.23 o
   4   2   9       10.76        0.90      6.48 o
   5   2   9       13.63        0.73      7.27 o
  -6   3   9        0.11        0.00      6.20 o
  -5   3   9        2.62        0.00      5.95 o
  -4   3   9       26.18       24.29      4.94 o
  -3   3   9        5.96        8.77      5.07 o
  -2   3   9        3.48        4.13      5.25 o
  -1   3   9       15.71       18.99      5.72 o
   0   3   9       10.49       28.11      5.18 o
   1   3   9       18.15        8.71      6.06 o
   2   3   9       70.50       57.32      5.53 o
   3   3   9       27.62       26.18      6.07 o
   4   3   9        0.49        0.00      6.07 o
   5   3   9       11.73        6.10      7.08 o
  -6   4   9       29.66       31.06      6.74 o
  -5   4   9       18.32       23.83      5.57 o
  -4   4   9       15.71       16.45      6.24 o
  -3   4   9        4.44       10.45      5.32 o
  -2   4   9       14.62       19.01      4.37 o
  -1   4   9       23.59       14.38      5.98 o
   0   4   9        0.84        3.37      5.05 o
   1   4   9      101.43       89.98      6.33 o
   2   4   9        6.99        4.99      5.99 o
   3   4   9       18.89       17.58      6.35 o
   4   4   9       31.50       27.73      5.68 o
   5   4   9        3.09        5.42      6.65 o
  -6   5   9       21.25       31.67      7.31 o
  -5   5   9        0.00        0.00      6.32 o
  -4   5   9       45.69       47.30      6.54 o
  -3   5   9       21.07       12.62      6.21 o
  -2   5   9       47.41       32.26      5.02 o
  -1   5   9       41.47       32.65      5.13 o
   0   5   9        0.00        6.85      5.14 o
   1   5   9        0.82        8.18      5.25 o
   2   5   9        8.59       10.75      6.09 o
   3   5   9       56.11       58.42      6.01 o
   4   5   9       40.54       40.29      6.90 o
   5   5   9        0.22       11.46      6.72 o
  -6   6   9        4.10        2.23      6.92 o
  -5   6   9        0.90        0.00      5.96 o
  -4   6   9       16.46       16.96      5.80 o
  -3   6   9        0.02        6.73      5.30 o
  -2   6   9        0.16        0.00      5.12 o
  -1   6   9       28.11       27.09      6.19 o
   0   6   9       59.44       58.03      5.82 o
   1   6   9        2.08        4.56      5.35 o
   2   6   9       22.75       19.41      6.40 o
   3   6   9        0.16        1.31      5.89 o
   4   6   9        2.62        5.38      6.31 o
  -6   7   9        4.34        4.27      6.53 o
  -5   7   9       15.89       19.37      6.53 o
  -4   7   9       60.45       79.75      6.57 o
  -3   7   9        3.48        2.50      5.62 o
  -2   7   9       38.61       34.00      5.63 o
  -1   7   9       16.15       19.39      5.54 o
   0   7   9        0.45        1.79      5.35 o
   1   7   9        2.22        8.11      5.47 o
   2   7   9       15.25       14.54      5.90 o
   3   7   9        0.80       10.46      6.01 o
   4   7   9        2.22       12.61      6.42 o
  -5   8   9        1.03        0.00      6.43 o
  -4   8   9        1.53        3.36      5.82 o
  -3   8   9       35.60       38.80      5.76 o
  -2   8   9        2.95       16.28      5.77 o
  -1   8   9        1.66        0.00      5.48 o
   0   8   9       66.68       66.12      5.90 o
   1   8   9       20.40       13.50      6.02 o
   2   8   9        0.23        0.00      6.04 o
   3   8   9        3.05        0.00      6.37 o
   4   8   9       11.52       15.05      6.79 o
  -5   9   9        0.00        3.66      6.33 o
  -4   9   9       27.77       44.74      6.88 o
  -3   9   9        3.38        1.97      5.90 o
  -2   9   9       12.10        1.90      5.92 o
  -1   9   9       22.04       27.93      5.63 o
   0   9   9       16.36        8.57      6.48 o
   1   9   9        0.90       13.86      5.54 o
   2   9   9        5.77       13.94      6.19 o
   3   9   9        0.32        0.00      6.29 o
   4   9   9        5.51       13.65      6.45 o
  -5  10   9        6.12        9.24      6.74 o
  -4  10   9        0.43        1.18      6.36 o
  -3  10   9       10.71       14.17      6.30 o
  -2  10   9       14.28       25.93      5.88 o
  -1  10   9        0.00        3.65      5.79 o
   0  10   9        0.32        1.72      5.81 o
   1  10   9        0.37       11.41      5.92 o
   2  10   9        9.83        8.64      6.59 o
   3  10   9        2.37        8.37      6.45 o
  -4  11   9        0.37        7.27      6.05 o
  -3  11   9        4.40       17.14      6.49 o
  -2  11   9       29.70       31.92      6.74 o
  -1  11   9       13.31        9.75      6.42 o
   0  11   9        0.79        0.00      5.99 o
   1  11   9       13.31       14.48      6.34 o
   2  11   9        2.75       16.63      6.09 o
   3  11   9       11.33        7.13      7.37 o
  -4  12   9       21.41       21.72      6.99 o
  -3  12   9        1.19       11.95      5.98 o
  -2  12   9        7.03        2.79      6.50 o
  -1  12   9        1.12        0.00      6.41 o
   0  12   9       25.91       19.74      6.66 o
   1  12   9        0.43        2.10      6.31 o
   2  12   9        3.81        8.70      6.52 o
  -3  13   9       20.26       21.25      7.17 o
  -2  13   9       12.36        9.37      6.49 o
  -1  13   9       23.10       28.93      6.64 o
   0  13   9       33.39       51.33      6.42 o
   1  13   9        0.06        0.00      6.28 o
   2  13   9       26.13       32.45      6.74 o
  -2  14   9        1.72        0.00      6.72 o
  -1  14   9        1.59        3.69      6.63 o
   0  14   9        0.05        3.45      6.40 o
   1  14   9       14.58       17.78      7.01 o
  -4   0  10        0.35        5.95      5.72 o
  -2   0  10        0.01        5.72      5.50 o
   0   0  10       34.10       34.98      5.66 o
   2   0  10        6.22        0.00      6.22 o
   4   0  10        0.25        0.00      6.74 o
  -5   1  10        1.21        4.38      6.56 o
  -4   1  10       22.07       23.15      5.50 o
  -3   1  10        2.20        6.34      5.69 o
  -2   1  10        0.05        0.00      5.72 o
  -1   1  10        6.54        3.13      5.64 o
   0   1  10        1.87        1.47      5.87 o
   1   1  10        0.02        4.93      6.00 o
   2   1  10        3.31        1.56      6.23 o
   3   1  10        4.61       10.55      6.33 o
   4   1  10        0.90        4.25      6.75 o
  -5   2  10        0.56       13.43      6.10 o
  -4   2  10       25.10       18.87      7.13 o
  -3   2  10        0.92        9.01      5.93 o
  -2   2  10       15.07       28.54      6.60 o
  -1   2  10        1.20        7.14      5.67 o
   0   2  10       28.71       38.79      5.90 o
   1   2  10        3.69        8.83      5.81 o
   2   2  10       15.53       18.56      6.49 o
   3   2  10        0.00        0.71      6.12 o
   4   2  10       14.60       13.30      7.28 o
  -5   3  10        1.64        4.67      6.39 o
  -4   3  10       33.73       43.81      6.26 o
  -3   3  10        2.09        0.22      5.98 o
  -2   3  10       31.00       26.83      5.37 o
  -1   3  10       11.80       10.16      5.92 o
   0   3  10        1.55        0.00      5.73 o
   1   3  10       13.21        9.98      6.29 o
   2   3  10       16.28       16.67      5.40 o
   3   3  10        2.66       18.49      6.16 o
  -5   4  10        2.76        7.68      6.69 o
  -4   4  10       42.73       46.81      6.09 o
  -3   4  10       12.60       14.54      6.26 o
  -2   4  10        0.06        5.42      5.64 o
  -1   4  10        7.09        1.71      6.20 o
   0   4  10       14.65       11.38      6.22 o
   1   4  10        2.80        1.97      5.70 o
   2   4  10        8.33       19.56      6.37 o
   3   4  10        1.85        0.00      6.70 o
  -5   5  10       21.98       19.32      6.77 o
  -4   5  10        0.33        0.00      6.16 o
  -3   5  10        7.75        3.85      6.12 o
  -2   5  10       19.02       20.88      5.72 o
  -1   5  10        1.83        0.00      5.85 o
   0   5  10        4.07        1.52      5.88 o
   1   5  10        2.00        8.88      6.22 o
   2   5  10       15.96       11.52      6.68 o
   3   5  10       29.85       26.16      6.54 o
  -4   6  10        2.53        0.00      6.49 o
  -3   6  10       37.31       35.45      5.75 o
  -2   6  10        1.70        0.00      6.03 o
  -1   6  10        0.11        0.00      6.17 o
   0   6  10        4.16       15.49      6.19 o
   1   6  10        2.93        9.03      6.09 o
   2   6  10       23.84       28.08      6.08 o
   3   6  10        3.08        0.00      6.88 o
  -4   7  10        8.86        8.32      6.60 o
  -3   7  10        3.96       12.18      6.09 o
  -2   7  10        5.16        0.00      6.60 o
  -1   7  10        0.06        0.00      6.07 o
   0   7  10        1.09        2.93      6.08 o
   1   7  10        0.03        9.20      6.21 o
   2   7  10       15.37       16.43      7.14 o
   3   7  10        0.50        8.00      7.00 o
  -4   8  10        3.21       14.21      6.23 o
  -3   8  10        5.17        6.45      5.98 o
  -2   8  10        0.68        9.30      6.05 o
  -1   8  10        0.09        3.44      5.97 o
   0   8  10        5.05        1.38      6.45 o
   1   8  10        7.74       12.91      6.57 o
   2   8  10        3.97       21.62      6.32 o
  -3   9  10        7.70        6.85      6.12 o
  -2   9  10        0.48        1.43      6.18 o
  -1   9  10       28.89       29.62      6.58 o
   0   9  10        2.02        9.67      6.37 o
   1   9  10        0.17       11.05      6.01 o
   2   9  10        0.24        0.00      6.71 o
  -3  10  10        2.31       11.28      6.77 o
  -2  10  10        1.59        4.15      6.10 o
  -1  10  10       22.97       24.36      6.27 o
   0  10  10        5.31       10.16      6.77 o
   1  10  10        0.61       18.97      6.40 o
  -2  11  10       23.73       24.83      7.27 o
  -1  11  10        2.27        2.48      6.69 o
   0  11  10       10.70       18.90      7.21 o
  -3   0  11        7.21       22.48      6.92 o
  -1   0  11        2.93        3.33      6.43 o
   1   0  11        1.76        4.63      6.58 o
  -3   1  11       31.66       24.50      7.42 o
  -2   1  11       29.47       45.33      6.27 o
  -1   1  11        0.06        6.91      6.44 o
   0   1  11        2.79        5.75      6.46 o
   1   1  11        0.01        0.00      6.83 o
  -3   2  11       20.43       17.88      6.96 o
  -2   2  11        0.00        0.00      6.78 o
  -1   2  11        0.75        2.63      6.70 o
   0   2  11       14.61       23.08      7.21 o
   1   2  11        3.92        2.45      6.86 o
  -3   3  11        6.83        6.25      7.00 o
  -2   3  11       24.77       38.01      6.82 o
  -1   3  11        3.82       16.14      6.26 o
   0   3  11        8.16       20.81      6.53 o
   1   3  11        8.39        7.65      7.15 o
  -2   4  11       28.85       54.59      7.62 o
  -1   4  11       11.64        8.75      6.81 o
   0   4  11       21.62       25.64      7.08 o
   1   4  11        4.02        5.97      6.72 o
  -2   5  11        1.58       15.92      6.22 o
  -1   5  11        6.73       13.54      6.40 o
   0   5  11        8.46       23.72      6.67 o
  -1   6  11        1.69        6.24      6.24 o
   0   6  11        0.03        0.00      7.02 o
 
